# Supplementary material for: Transcriptional plasticity of schizotrophic Sclerotinia sclerotiorum responds to symptomatic rapeseed and endophytic wheat hosts
Source: Microbiol Spectr. 2023 Oct 31;11(6):e02612-23. doi: 10.1128/spectrum.02612-23 (PMC10714719; doi:10.1128/spectrum.02612-23)
Supplement: Supplemental tables — Tables S1 to S6. [file spectrum.02612-23-s0002.xlsx]

## Sheet: Table S1 
Table S1 Gene ontology (GO) enrichment analysis of commonly up-regulated genes on rapeseed and wheat samples.
Term	Ontology	ID	Input_number	Background_number	Rich_factor	P_Value	FDR	Input	Hyperlink
metabolic process	biological_process	GO:0008152	49	1515	1.40179	0.03891	1	SS1G_00272|SS1G_00406|SS1G_00458|SS1G_00746|SS1G_00929|SS1G_01572|SS1G_01799|SS1G_02126|SS1G_02334|SS1G_02553|SS1G_03255|SS1G_03602|SS1G_04087|SS1G_04298|SS1G_04479|SS1G_04698|SS1G_04945|SS1G_05465|SS1G_05959|SS1G_05977|SS1G_06022|SS1G_07081|SS1G_07516|SS1G_07655|SS1G_08104|SS1G_08208|SS1G_08229|SS1G_08634|SS1G_08837|SS1G_09250|SS1G_09366|SS1G_09852|SS1G_09866|SS1G_09965|SS1G_10071|SS1G_10092|SS1…	http://amigo.geneontology.org/amigo/term/GO:0008152
carbohydrate metabolic process	biological_process	GO:0005975	31	178	7.54818	4.8e-19	9.77e-16	SS1G_00458|SS1G_00746|SS1G_00929|SS1G_01572|SS1G_01799|SS1G_02334|SS1G_02553|SS1G_03255|SS1G_03602|SS1G_04945|SS1G_05977|SS1G_06022|SS1G_08104|SS1G_08208|SS1G_08229|SS1G_08634|SS1G_08837|SS1G_09250|SS1G_09366|SS1G_09852|SS1G_09866|SS1G_10071|SS1G_10092|SS1G_11100|SS1G_11212|SS1G_11535|SS1G_11585|SS1G_11922|SS1G_11992|SS1G_14184|SS1G_14449	http://amigo.geneontology.org/amigo/term/GO:0005975
organic substance catabolic process	biological_process	GO:1901575	14	209	2.90324	0.00131	0.24235	SS1G_00272|SS1G_00406|SS1G_02334|SS1G_04945|SS1G_08208|SS1G_09250|SS1G_09366|SS1G_09965|SS1G_10071|SS1G_10092|SS1G_11585|SS1G_11922|SS1G_11992|SS1G_14449	http://amigo.geneontology.org/amigo/term/GO:1901575
catabolic process	biological_process	GO:0009056	14	223	2.72097	0.00246	0.385085	SS1G_00272|SS1G_00406|SS1G_02334|SS1G_04945|SS1G_08208|SS1G_09250|SS1G_09366|SS1G_09965|SS1G_10071|SS1G_10092|SS1G_11585|SS1G_11922|SS1G_11992|SS1G_14449	http://amigo.geneontology.org/amigo/term/GO:0009056
polysaccharide metabolic process	biological_process	GO:0005976	12	55	9.45626	1.3e-08	1.32e-05	SS1G_02334|SS1G_04945|SS1G_08208|SS1G_09250|SS1G_09366|SS1G_10071|SS1G_10092|SS1G_11535|SS1G_11585|SS1G_11922|SS1G_11992|SS1G_14449	http://amigo.geneontology.org/amigo/term/GO:0005976
polysaccharide catabolic process	biological_process	GO:0000272	11	48	9.93235	3.2e-08	2.17e-05	SS1G_02334|SS1G_04945|SS1G_08208|SS1G_09250|SS1G_09366|SS1G_10071|SS1G_10092|SS1G_11585|SS1G_11922|SS1G_11992|SS1G_14449	http://amigo.geneontology.org/amigo/term/GO:0000272
carbohydrate catabolic process	biological_process	GO:0016052	11	65	7.33466	8.8e-07	0.0004477	SS1G_02334|SS1G_04945|SS1G_08208|SS1G_09250|SS1G_09366|SS1G_10071|SS1G_10092|SS1G_11585|SS1G_11922|SS1G_11992|SS1G_14449	http://amigo.geneontology.org/amigo/term/GO:0016052
macromolecule catabolic process	biological_process	GO:0009057	11	112	4.25672	0.00018	0.050875	SS1G_02334|SS1G_04945|SS1G_08208|SS1G_09250|SS1G_09366|SS1G_10071|SS1G_10092|SS1G_11585|SS1G_11922|SS1G_11992|SS1G_14449	http://amigo.geneontology.org/amigo/term/GO:0009057
cellular carbohydrate metabolic process	biological_process	GO:0044262	4	24	7.22353	0.0038	0.515533	SS1G_02334|SS1G_03255|SS1G_04945|SS1G_08208	http://amigo.geneontology.org/amigo/term/GO:0044262
carbohydrate transport	biological_process	GO:0008643	4	31	5.59241	0.00974	0.861778	SS1G_00928|SS1G_02117|SS1G_04273|SS1G_09293	http://amigo.geneontology.org/amigo/term/GO:0008643
hexose transmembrane transport	biological_process	GO:0008645	4	31	5.59241	0.00974	0.861778	SS1G_00928|SS1G_02117|SS1G_04273|SS1G_09293	http://amigo.geneontology.org/amigo/term/GO:0008645
monosaccharide transmembrane transport	biological_process	GO:0015749	4	31	5.59241	0.00974	0.861778	SS1G_00928|SS1G_02117|SS1G_04273|SS1G_09293	http://amigo.geneontology.org/amigo/term/GO:0015749
carbohydrate transmembrane transport	biological_process	GO:0034219	4	31	5.59241	0.00974	0.861778	SS1G_00928|SS1G_02117|SS1G_04273|SS1G_09293	http://amigo.geneontology.org/amigo/term/GO:0034219
galacturonan metabolic process	biological_process	GO:0010393	3	5	26.0047	0.0002	0.050875	SS1G_11585|SS1G_11992|SS1G_14449	http://amigo.geneontology.org/amigo/term/GO:0010393
pectin metabolic process	biological_process	GO:0045488	3	5	26.0047	0.0002	0.050875	SS1G_11585|SS1G_11992|SS1G_14449	http://amigo.geneontology.org/amigo/term/GO:0045488
pectin catabolic process	biological_process	GO:0045490	3	5	26.0047	0.0002	0.050875	SS1G_11585|SS1G_11992|SS1G_14449	http://amigo.geneontology.org/amigo/term/GO:0045490
cell wall macromolecule metabolic process	biological_process	GO:0044036	3	9	14.4471	0.00153	0.259462	SS1G_08208|SS1G_10092|SS1G_11535	http://amigo.geneontology.org/amigo/term/GO:0044036
cellular polysaccharide catabolic process	biological_process	GO:0044247	3	12	10.8353	0.00377	0.515533	SS1G_02334|SS1G_04945|SS1G_08208	http://amigo.geneontology.org/amigo/term/GO:0044247
monosaccharide metabolic process	biological_process	GO:0005996	3	14	9.28739	0.006	0.678333	SS1G_00929|SS1G_03602|SS1G_09852	http://amigo.geneontology.org/amigo/term/GO:0005996
cellular polysaccharide metabolic process	biological_process	GO:0044264	3	14	9.28739	0.006	0.678333	SS1G_02334|SS1G_04945|SS1G_08208	http://amigo.geneontology.org/amigo/term/GO:0044264
drug catabolic process	biological_process	GO:0042737	3	16	8.12647	0.00887	0.861778	SS1G_11585|SS1G_11992|SS1G_14449	http://amigo.geneontology.org/amigo/term/GO:0042737
cellular carbohydrate catabolic process	biological_process	GO:0044275	3	18	7.22353	0.01242	1	SS1G_02334|SS1G_04945|SS1G_08208	http://amigo.geneontology.org/amigo/term/GO:0044275
cell wall organization or biogenesis	biological_process	GO:0071554	3	23	5.6532	0.02443	1	SS1G_08208|SS1G_10092|SS1G_11535	http://amigo.geneontology.org/amigo/term/GO:0071554
glucan catabolic process	biological_process	GO:0009251	3	24	5.41765	0.02737	1	SS1G_02334|SS1G_04945|SS1G_09366	http://amigo.geneontology.org/amigo/term/GO:0009251
glucan metabolic process	biological_process	GO:0044042	3	26	5.0009	0.03381	1	SS1G_02334|SS1G_04945|SS1G_09366	http://amigo.geneontology.org/amigo/term/GO:0044042
lipid catabolic process	biological_process	GO:0016042	3	29	4.48357	0.04481	1	SS1G_00272|SS1G_00406|SS1G_09965	http://amigo.geneontology.org/amigo/term/GO:0016042
arabinose metabolic process	biological_process	GO:0019566	2	2	43.3412	0.00076	0.15466	SS1G_00929|SS1G_03602	http://amigo.geneontology.org/amigo/term/GO:0019566
L-arabinose metabolic process	biological_process	GO:0046373	2	2	43.3412	0.00076	0.15466	SS1G_00929|SS1G_03602	http://amigo.geneontology.org/amigo/term/GO:0046373
pentose metabolic process	biological_process	GO:0019321	2	4	21.6706	0.00441	0.560897	SS1G_00929|SS1G_03602	http://amigo.geneontology.org/amigo/term/GO:0019321
cell wall polysaccharide metabolic process	biological_process	GO:0010383	2	7	12.3832	0.01461	1	SS1G_10092|SS1G_11535	http://amigo.geneontology.org/amigo/term/GO:0010383
phospholipid catabolic process	biological_process	GO:0009395	2	9	9.63137	0.02417	1	SS1G_00272|SS1G_09965	http://amigo.geneontology.org/amigo/term/GO:0009395
cellulose metabolic process	biological_process	GO:0030243	2	9	9.63137	0.02417	1	SS1G_02334|SS1G_04945	http://amigo.geneontology.org/amigo/term/GO:0030243
cellulose catabolic process	biological_process	GO:0030245	2	9	9.63137	0.02417	1	SS1G_02334|SS1G_04945	http://amigo.geneontology.org/amigo/term/GO:0030245
beta-glucan catabolic process	biological_process	GO:0051275	2	9	9.63137	0.02417	1	SS1G_02334|SS1G_04945	http://amigo.geneontology.org/amigo/term/GO:0051275
beta-glucan metabolic process	biological_process	GO:0051273	2	10	8.66824	0.02968	1	SS1G_02334|SS1G_04945	http://amigo.geneontology.org/amigo/term/GO:0051273
cellular glucan metabolic process	biological_process	GO:0006073	2	13	6.66787	0.04877	1	SS1G_02334|SS1G_04945	http://amigo.geneontology.org/amigo/term/GO:0006073
organophosphate catabolic process	biological_process	GO:0046434	2	13	6.66787	0.04877	1	SS1G_00272|SS1G_09965	http://amigo.geneontology.org/amigo/term/GO:0046434
catalytic activity	molecular_function	GO:0003824	67	1334	1.85001	2.2e-07	4.62e-05	SS1G_00272|SS1G_00423|SS1G_00458|SS1G_00905|SS1G_00929|SS1G_01572|SS1G_01731|SS1G_01799|SS1G_02226|SS1G_02392|SS1G_02553|SS1G_02917|SS1G_03147|SS1G_03602|SS1G_03786|SS1G_04177|SS1G_04552|SS1G_04592|SS1G_04698|SS1G_04790|SS1G_05140|SS1G_05434|SS1G_05493|SS1G_05977|SS1G_06022|SS1G_06333|SS1G_06624|SS1G_06873|SS1G_06988|SS1G_07516|SS1G_07661|SS1G_07904|SS1G_08103|SS1G_08208|SS1G_08229|SS1G_08634|SS1…	http://amigo.geneontology.org/amigo/term/GO:0003824
hydrolase activity	molecular_function	GO:0016787	43	527	3.00547	3e-10	1.05e-07	SS1G_00272|SS1G_00423|SS1G_00458|SS1G_00929|SS1G_01572|SS1G_01731|SS1G_01799|SS1G_02226|SS1G_02392|SS1G_02553|SS1G_03602|SS1G_04177|SS1G_04552|SS1G_04592|SS1G_04790|SS1G_05140|SS1G_05434|SS1G_05493|SS1G_05977|SS1G_06333|SS1G_07516|SS1G_07661|SS1G_07904|SS1G_08208|SS1G_08229|SS1G_08634|SS1G_08837|SS1G_08926|SS1G_09250|SS1G_09366|SS1G_09613|SS1G_09789|SS1G_09866|SS1G_10092|SS1G_10167|SS1G_10178|SS1…	http://amigo.geneontology.org/amigo/term/GO:0016787
hydrolase activity, hydrolyzing O-glycosyl compounds	molecular_function	GO:0004553	23	99	8.55752	9.7e-15	1.02e-11	SS1G_00458|SS1G_00929|SS1G_01572|SS1G_01799|SS1G_02553|SS1G_03602|SS1G_04177|SS1G_04552|SS1G_05977|SS1G_08208|SS1G_08229|SS1G_08634|SS1G_08837|SS1G_09250|SS1G_09366|SS1G_09789|SS1G_09866|SS1G_10092|SS1G_10167|SS1G_10698|SS1G_11535|SS1G_11922|SS1G_14449	http://amigo.geneontology.org/amigo/term/GO:0004553
hydrolase activity, acting on glycosyl bonds	molecular_function	GO:0016798	23	103	8.22519	2.5e-14	1.31e-11	SS1G_00458|SS1G_00929|SS1G_01572|SS1G_01799|SS1G_02553|SS1G_03602|SS1G_04177|SS1G_04552|SS1G_05977|SS1G_08208|SS1G_08229|SS1G_08634|SS1G_08837|SS1G_09250|SS1G_09366|SS1G_09789|SS1G_09866|SS1G_10092|SS1G_10167|SS1G_10698|SS1G_11535|SS1G_11922|SS1G_14449	http://amigo.geneontology.org/amigo/term/GO:0016798
polygalacturonase activity	molecular_function	GO:0004650	8	20	14.7338	8.5e-08	2.23e-05	SS1G_02553|SS1G_04177|SS1G_04552|SS1G_08229|SS1G_08634|SS1G_10167|SS1G_10698|SS1G_14449	http://amigo.geneontology.org/amigo/term/GO:0004650
coenzyme binding	molecular_function	GO:0050662	4	37	3.98211	0.0307	1	SS1G_01380|SS1G_08429|SS1G_08633|SS1G_12062	http://amigo.geneontology.org/amigo/term/GO:0050662
FAD binding	molecular_function	GO:0071949	3	22	5.02289	0.033	1	SS1G_01380|SS1G_08429|SS1G_12062	http://amigo.geneontology.org/amigo/term/GO:0071949
flavin adenine dinucleotide binding	molecular_function	GO:0050660	3	23	4.8045	0.0371	1	SS1G_01380|SS1G_08429|SS1G_12062	http://amigo.geneontology.org/amigo/term/GO:0050660
alpha-L-arabinofuranosidase activity	molecular_function	GO:0046556	2	3	24.5564	0.0031	0.543017	SS1G_00929|SS1G_03602	http://amigo.geneontology.org/amigo/term/GO:0046556
galactosidase activity	molecular_function	GO:0015925	2	4	18.4173	0.006	0.900857	SS1G_01572|SS1G_01799	http://amigo.geneontology.org/amigo/term/GO:0015925
acid phosphatase activity	molecular_function	GO:0003993	2	9	8.18545	0.0326	1	SS1G_00272|SS1G_04790	http://amigo.geneontology.org/amigo/term/GO:0003993

## Sheet: Table S2
Table S1 Gene ontology (GO) enrichment analysis of commonly down-regulated genes on rapeseed and wheat samples.
Term	Ontology	ID	Input_number	Background_number	Rich_factor	P_Value	FDR	Input	Hyperlink
localization	biological_process	GO:0051179	41	452	1.70494	0.00034	0.18722	SS1G_00120|SS1G_00333|SS1G_00349|SS1G_00378|SS1G_00864|SS1G_00919|SS1G_01169|SS1G_02048|SS1G_02254|SS1G_02623|SS1G_02931|SS1G_04606|SS1G_04841|SS1G_05060|SS1G_05166|SS1G_05225|SS1G_05310|SS1G_05556|SS1G_05572|SS1G_05666|SS1G_05756|SS1G_05946|SS1G_06715|SS1G_06775|SS1G_06841|SS1G_07409|SS1G_09334|SS1G_09621|SS1G_09892|SS1G_10125|SS1G_11142|SS1G_11636|SS1G_11637|SS1G_12266|SS1G_12744|SS1G_12752|SS1…	http://amigo.geneontology.org/amigo/term/GO:0051179
transport	biological_process	GO:0006810	40	437	1.72045	0.00034	0.18722	SS1G_00120|SS1G_00333|SS1G_00349|SS1G_00378|SS1G_00864|SS1G_00919|SS1G_01169|SS1G_02048|SS1G_02254|SS1G_02623|SS1G_02931|SS1G_04606|SS1G_04841|SS1G_05060|SS1G_05166|SS1G_05310|SS1G_05556|SS1G_05572|SS1G_05666|SS1G_05756|SS1G_05946|SS1G_06715|SS1G_06775|SS1G_06841|SS1G_07409|SS1G_09334|SS1G_09621|SS1G_09892|SS1G_10125|SS1G_11142|SS1G_11636|SS1G_11637|SS1G_12266|SS1G_12744|SS1G_12752|SS1G_13112|SS1…	http://amigo.geneontology.org/amigo/term/GO:0006810
establishment of localization	biological_process	GO:0051234	40	442	1.70099	0.00044	0.18722	SS1G_00120|SS1G_00333|SS1G_00349|SS1G_00378|SS1G_00864|SS1G_00919|SS1G_01169|SS1G_02048|SS1G_02254|SS1G_02623|SS1G_02931|SS1G_04606|SS1G_04841|SS1G_05060|SS1G_05166|SS1G_05310|SS1G_05556|SS1G_05572|SS1G_05666|SS1G_05756|SS1G_05946|SS1G_06715|SS1G_06775|SS1G_06841|SS1G_07409|SS1G_09334|SS1G_09621|SS1G_09892|SS1G_10125|SS1G_11142|SS1G_11636|SS1G_11637|SS1G_12266|SS1G_12744|SS1G_12752|SS1G_13112|SS1…	http://amigo.geneontology.org/amigo/term/GO:0051234
transmembrane transport	biological_process	GO:0055085	30	297	1.89858	0.00046	0.18722	SS1G_00120|SS1G_00333|SS1G_00349|SS1G_00919|SS1G_02048|SS1G_02254|SS1G_02623|SS1G_02931|SS1G_04606|SS1G_04841|SS1G_05060|SS1G_05166|SS1G_05556|SS1G_05572|SS1G_05666|SS1G_05756|SS1G_05946|SS1G_06715|SS1G_06775|SS1G_06841|SS1G_09621|SS1G_09892|SS1G_10125|SS1G_11142|SS1G_12266|SS1G_12744|SS1G_13112|SS1G_14145|SS1G_14165|SS1G_14316	http://amigo.geneontology.org/amigo/term/GO:0055085
lipid metabolic process	biological_process	GO:0006629	16	159	1.89141	0.01201	1	SS1G_00037|SS1G_00983|SS1G_01537|SS1G_03900|SS1G_04530|SS1G_07371|SS1G_08644|SS1G_09495|SS1G_09730|SS1G_10113|SS1G_10359|SS1G_10590|SS1G_10661|SS1G_13344|SS1G_13589|SS1G_14468	http://amigo.geneontology.org/amigo/term/GO:0006629
lipid catabolic process	biological_process	GO:0016042	8	29	5.18508	0.00011	0.18722	SS1G_01537|SS1G_03900|SS1G_04530|SS1G_08644|SS1G_09495|SS1G_09730|SS1G_10661|SS1G_13344	http://amigo.geneontology.org/amigo/term/GO:0016042
anion transport	biological_process	GO:0006820	6	40	2.81939	0.02048	1	SS1G_00864|SS1G_06841|SS1G_07409|SS1G_09621|SS1G_11636|SS1G_11637	http://amigo.geneontology.org/amigo/term/GO:0006820
cellular lipid catabolic process	biological_process	GO:0044242	5	20	4.69898	0.00375	0.847917	SS1G_03900|SS1G_04530|SS1G_09730|SS1G_10661|SS1G_13344	http://amigo.geneontology.org/amigo/term/GO:0044242
organic anion transport	biological_process	GO:0015711	5	31	3.0316	0.02524	1	SS1G_00864|SS1G_06841|SS1G_07409|SS1G_11636|SS1G_11637	http://amigo.geneontology.org/amigo/term/GO:0015711
phospholipid catabolic process	biological_process	GO:0009395	4	9	8.35374	0.0009	0.261643	SS1G_03900|SS1G_04530|SS1G_10661|SS1G_13344	http://amigo.geneontology.org/amigo/term/GO:0009395
organophosphate catabolic process	biological_process	GO:0046434	4	13	5.78336	0.00428	0.87098	SS1G_03900|SS1G_04530|SS1G_10661|SS1G_13344	http://amigo.geneontology.org/amigo/term/GO:0046434
phospholipid transport	biological_process	GO:0015914	3	4	14.0969	0.00063	0.213675	SS1G_07409|SS1G_11636|SS1G_11637	http://amigo.geneontology.org/amigo/term/GO:0015914
organophosphate ester transport	biological_process	GO:0015748	3	5	11.2776	0.00151	0.384106	SS1G_07409|SS1G_11636|SS1G_11637	http://amigo.geneontology.org/amigo/term/GO:0015748
lipid transport	biological_process	GO:0006869	3	9	6.26531	0.01079	1	SS1G_07409|SS1G_11636|SS1G_11637	http://amigo.geneontology.org/amigo/term/GO:0006869
lipid localization	biological_process	GO:0010876	3	9	6.26531	0.01079	1	SS1G_07409|SS1G_11636|SS1G_11637	http://amigo.geneontology.org/amigo/term/GO:0010876
peroxisome organization	biological_process	GO:0007031	3	13	4.33752	0.03124	1	SS1G_03370|SS1G_12266|SS1G_12752	http://amigo.geneontology.org/amigo/term/GO:0007031
sterol metabolic process	biological_process	GO:0016125	3	14	4.0277	0.0382	1	SS1G_00037|SS1G_07371|SS1G_10590	http://amigo.geneontology.org/amigo/term/GO:0016125
phospholipid translocation	biological_process	GO:0045332	2	3	12.5306	0.00874	1	SS1G_11636|SS1G_11637	http://amigo.geneontology.org/amigo/term/GO:0045332
cell division	biological_process	GO:0051301	2	3	12.5306	0.00874	1	SS1G_05225|SS1G_08266	http://amigo.geneontology.org/amigo/term/GO:0051301
lipid translocation	biological_process	GO:0034204	2	4	9.39796	0.01685	1	SS1G_11636|SS1G_11637	http://amigo.geneontology.org/amigo/term/GO:0034204
regulation of membrane lipid distribution	biological_process	GO:0097035	2	4	9.39796	0.01685	1	SS1G_11636|SS1G_11637	http://amigo.geneontology.org/amigo/term/GO:0097035
cellular calcium ion homeostasis	biological_process	GO:0006874	2	5	7.51837	0.02707	1	SS1G_06668|SS1G_12271	http://amigo.geneontology.org/amigo/term/GO:0006874
calcium ion homeostasis	biological_process	GO:0055074	2	5	7.51837	0.02707	1	SS1G_06668|SS1G_12271	http://amigo.geneontology.org/amigo/term/GO:0055074
catalytic activity	molecular_function	GO:0003824	103	1334	1.16614	0.01883	0.682425	SS1G_00037|SS1G_00106|SS1G_00352|SS1G_00376|SS1G_00514|SS1G_00542|SS1G_00624|SS1G_00727|SS1G_00862|SS1G_01001|SS1G_01210|SS1G_01238|SS1G_01422|SS1G_01537|SS1G_01640|SS1G_01658|SS1G_01837|SS1G_01953|SS1G_02328|SS1G_02388|SS1G_02592|SS1G_02682|SS1G_02848|SS1G_02870|SS1G_03130|SS1G_03158|SS1G_03290|SS1G_03293|SS1G_03440|SS1G_03548|SS1G_03900|SS1G_04530|SS1G_04722|SS1G_04804|SS1G_04961|SS1G_05048|SS1…	http://amigo.geneontology.org/amigo/term/GO:0003824
hydrolase activity	molecular_function	GO:0016787	48	527	1.37563	0.00986	0.544418	SS1G_00352|SS1G_00376|SS1G_00514|SS1G_00624|SS1G_00862|SS1G_01210|SS1G_01422|SS1G_01537|SS1G_01953|SS1G_02682|SS1G_02870|SS1G_03130|SS1G_03548|SS1G_03900|SS1G_04530|SS1G_05329|SS1G_05349|SS1G_05775|SS1G_05784|SS1G_06057|SS1G_06534|SS1G_07019|SS1G_07022|SS1G_07043|SS1G_07280|SS1G_07321|SS1G_07862|SS1G_08644|SS1G_09365|SS1G_09495|SS1G_09557|SS1G_10359|SS1G_10466|SS1G_10592|SS1G_10661|SS1G_11316|SS1…	http://amigo.geneontology.org/amigo/term/GO:0016787
transporter activity	molecular_function	GO:0005215	28	300	1.40964	0.03729	1	SS1G_00328|SS1G_00525|SS1G_00864|SS1G_00958|SS1G_01169|SS1G_01533|SS1G_02048|SS1G_02222|SS1G_02844|SS1G_05060|SS1G_05572|SS1G_05666|SS1G_05946|SS1G_06535|SS1G_06536|SS1G_06601|SS1G_06841|SS1G_08252|SS1G_09474|SS1G_09621|SS1G_09892|SS1G_10586|SS1G_10849|SS1G_11780|SS1G_12337|SS1G_12744|SS1G_13045|SS1G_14108	http://amigo.geneontology.org/amigo/term/GO:0005215
hydrolase activity, acting on ester bonds	molecular_function	GO:0016788	20	157	1.92398	0.00312	0.238727	SS1G_01210|SS1G_01537|SS1G_01953|SS1G_03548|SS1G_03900|SS1G_04530|SS1G_06057|SS1G_07022|SS1G_07043|SS1G_07280|SS1G_07321|SS1G_07862|SS1G_08644|SS1G_09495|SS1G_10359|SS1G_10466|SS1G_10592|SS1G_10661|SS1G_13385|SS1G_13589	http://amigo.geneontology.org/amigo/term/GO:0016788
peptidase activity	molecular_function	GO:0008233	14	94	2.24942	0.00318	0.238727	SS1G_00624|SS1G_00862|SS1G_02870|SS1G_05329|SS1G_05349|SS1G_06534|SS1G_07019|SS1G_11316|SS1G_11502|SS1G_12499|SS1G_12500|SS1G_12760|SS1G_12775|SS1G_12969	http://amigo.geneontology.org/amigo/term/GO:0008233
peptidase activity, acting on L-amino acid peptides	molecular_function	GO:0070011	13	90	2.18158	0.00581	0.359195	SS1G_00624|SS1G_00862|SS1G_02870|SS1G_05329|SS1G_05349|SS1G_06534|SS1G_07019|SS1G_11316|SS1G_11502|SS1G_12499|SS1G_12500|SS1G_12760|SS1G_12969	http://amigo.geneontology.org/amigo/term/GO:0070011
phosphoric ester hydrolase activity	molecular_function	GO:0042578	12	72	2.51721	0.0024	0.2102	SS1G_01210|SS1G_03548|SS1G_03900|SS1G_06057|SS1G_07022|SS1G_07280|SS1G_07862|SS1G_10359|SS1G_10466|SS1G_10661|SS1G_13385|SS1G_13589	http://amigo.geneontology.org/amigo/term/GO:0042578
phosphatase activity	molecular_function	GO:0016791	9	57	2.38472	0.0118	0.544418	SS1G_01210|SS1G_03900|SS1G_06057|SS1G_07022|SS1G_07280|SS1G_07862|SS1G_10466|SS1G_10661|SS1G_13385	http://amigo.geneontology.org/amigo/term/GO:0016791
endopeptidase activity	molecular_function	GO:0004175	7	49	2.15761	0.04136	1	SS1G_00624|SS1G_00862|SS1G_02870|SS1G_05329|SS1G_06534|SS1G_11502|SS1G_12969	http://amigo.geneontology.org/amigo/term/GO:0004175
secondary active transmembrane transporter activity	molecular_function	GO:0015291	6	21	4.31521	0.00189	0.180581	SS1G_00328|SS1G_00525|SS1G_09474|SS1G_09621|SS1G_12337|SS1G_14108	http://amigo.geneontology.org/amigo/term/GO:0015291
serine-type peptidase activity	molecular_function	GO:0008236	6	30	3.02065	0.01251	0.544418	SS1G_06534|SS1G_07019|SS1G_11316|SS1G_11502|SS1G_12499|SS1G_12500	http://amigo.geneontology.org/amigo/term/GO:0008236
serine hydrolase activity	molecular_function	GO:0017171	6	30	3.02065	0.01251	0.544418	SS1G_06534|SS1G_07019|SS1G_11316|SS1G_11502|SS1G_12499|SS1G_12500	http://amigo.geneontology.org/amigo/term/GO:0017171
active transmembrane transporter activity	molecular_function	GO:0022804	6	34	2.66528	0.02271	0.769942	SS1G_00328|SS1G_00525|SS1G_09474|SS1G_09621|SS1G_12337|SS1G_14108	http://amigo.geneontology.org/amigo/term/GO:0022804
carboxylic ester hydrolase activity	molecular_function	GO:0052689	6	35	2.58913	0.02594	0.851967	SS1G_01537|SS1G_04530|SS1G_07043|SS1G_07321|SS1G_08644|SS1G_09495	http://amigo.geneontology.org/amigo/term/GO:0052689
cation:cation antiporter activity	molecular_function	GO:0015491	5	9	8.39069	0.00013	0.054652	SS1G_00328|SS1G_00525|SS1G_09474|SS1G_12337|SS1G_14108	http://amigo.geneontology.org/amigo/term/GO:0015491
ion antiporter activity	molecular_function	GO:0099516	5	9	8.39069	0.00013	0.054652	SS1G_00328|SS1G_00525|SS1G_09474|SS1G_12337|SS1G_14108	http://amigo.geneontology.org/amigo/term/GO:0099516
antiporter activity	molecular_function	GO:0015297	5	12	6.29302	0.00067	0.0880212	SS1G_00328|SS1G_00525|SS1G_09474|SS1G_12337|SS1G_14108	http://amigo.geneontology.org/amigo/term/GO:0015297
solute:cation antiporter activity	molecular_function	GO:0015298	5	12	6.29302	0.00067	0.0880212	SS1G_00328|SS1G_00525|SS1G_09474|SS1G_12337|SS1G_14108	http://amigo.geneontology.org/amigo/term/GO:0015298
solute:proton antiporter activity	molecular_function	GO:0015299	5	12	6.29302	0.00067	0.0880212	SS1G_00328|SS1G_00525|SS1G_09474|SS1G_12337|SS1G_14108	http://amigo.geneontology.org/amigo/term/GO:0015299
DNA-binding transcription factor activity	molecular_function	GO:0003700	5	22	3.43256	0.01295	0.544418	SS1G_00829|SS1G_03321|SS1G_04655|SS1G_04913|SS1G_13469	http://amigo.geneontology.org/amigo/term/GO:0003700
lipid binding	molecular_function	GO:0008289	5	25	3.02065	0.02221	0.769942	SS1G_01824|SS1G_03453|SS1G_03544|SS1G_09807|SS1G_14323	http://amigo.geneontology.org/amigo/term/GO:0008289
calcium:cation antiporter activity	molecular_function	GO:0015368	4	6	10.0688	0.00026	0.054652	SS1G_00328|SS1G_09474|SS1G_12337|SS1G_14108	http://amigo.geneontology.org/amigo/term/GO:0015368
calcium:proton antiporter activity	molecular_function	GO:0015369	4	6	10.0688	0.00026	0.054652	SS1G_00328|SS1G_09474|SS1G_12337|SS1G_14108	http://amigo.geneontology.org/amigo/term/GO:0015369
metal ion:proton antiporter activity	molecular_function	GO:0051139	4	6	10.0688	0.00026	0.054652	SS1G_00328|SS1G_09474|SS1G_12337|SS1G_14108	http://amigo.geneontology.org/amigo/term/GO:0051139
calcium ion transmembrane transporter activity	molecular_function	GO:0015085	4	8	7.55162	0.00108	0.12612	SS1G_00328|SS1G_09474|SS1G_12337|SS1G_14108	http://amigo.geneontology.org/amigo/term/GO:0015085
acid phosphatase activity	molecular_function	GO:0003993	4	9	6.71255	0.00185	0.180581	SS1G_03900|SS1G_07022|SS1G_07280|SS1G_10661	http://amigo.geneontology.org/amigo/term/GO:0003993
aspartic-type endopeptidase activity	molecular_function	GO:0004190	4	15	4.02753	0.0146	0.548021	SS1G_00624|SS1G_02870|SS1G_05329|SS1G_12969	http://amigo.geneontology.org/amigo/term/GO:0004190
lipase activity	molecular_function	GO:0016298	4	15	4.02753	0.0146	0.548021	SS1G_03548|SS1G_04530|SS1G_07321|SS1G_08644	http://amigo.geneontology.org/amigo/term/GO:0016298
aspartic-type peptidase activity	molecular_function	GO:0070001	4	15	4.02753	0.0146	0.548021	SS1G_00624|SS1G_02870|SS1G_05329|SS1G_12969	http://amigo.geneontology.org/amigo/term/GO:0070001
mannosidase activity	molecular_function	GO:0015923	3	8	5.66372	0.01273	0.544418	SS1G_00514|SS1G_02682|SS1G_11579	http://amigo.geneontology.org/amigo/term/GO:0015923
antioxidant activity	molecular_function	GO:0016209	3	11	4.11907	0.03233	1	SS1G_05304|SS1G_05925|SS1G_10305	http://amigo.geneontology.org/amigo/term/GO:0016209
sterol O-acyltransferase activity	molecular_function	GO:0004772	2	2	15.1032	0.00442	0.290339	SS1G_07371|SS1G_10590	http://amigo.geneontology.org/amigo/term/GO:0004772
ergosterol O-acyltransferase activity	molecular_function	GO:0034737	2	2	15.1032	0.00442	0.290339	SS1G_07371|SS1G_10590	http://amigo.geneontology.org/amigo/term/GO:0034737
1-alkyl-2-acetylglycerophosphocholine esterase activity	molecular_function	GO:0003847	2	3	10.0688	0.01269	0.544418	SS1G_01537|SS1G_09495	http://amigo.geneontology.org/amigo/term/GO:0003847
phosphatidate phosphatase activity	molecular_function	GO:0008195	2	3	10.0688	0.01269	0.544418	SS1G_01210|SS1G_13385	http://amigo.geneontology.org/amigo/term/GO:0008195
triglyceride lipase activity	molecular_function	GO:0004806	2	5	6.0413	0.03869	1	SS1G_07321|SS1G_08644	http://amigo.geneontology.org/amigo/term/GO:0004806

## Sheet: Table S3
Table S2 Gene ontology (GO) enrichment analysis of uniquely up-regulated genes on rapeseed sample.
Term	Ontology	ID	Input_number	Background_number	Rich_factor	P_Value	FDR	Input	Hyperlink
organonitrogen compound metabolic process	biological_process	GO:1901564	76	594	1.49163	0.00186	0.415903	SS1G_00212|SS1G_00736|SS1G_00858|SS1G_00866|SS1G_01050|SS1G_01092|SS1G_01603|SS1G_01868|SS1G_02218|SS1G_02578|SS1G_02607|SS1G_02608|SS1G_02634|SS1G_02648|SS1G_02996|SS1G_03355|SS1G_03359|SS1G_03361|SS1G_03450|SS1G_03556|SS1G_03799|SS1G_04031|SS1G_04040|SS1G_04146|SS1G_04440|SS1G_04819|SS1G_05010|SS1G_05447|SS1G_05449|SS1G_05542|SS1G_05699|SS1G_05735|SS1G_05805|SS1G_06272|SS1G_07083|SS1G_07120|SS1…	http://amigo.geneontology.org/amigo/term/GO:1901564
small molecule metabolic process	biological_process	GO:0044281	48	314	1.78215	0.00037	0.15059	SS1G_00736|SS1G_00858|SS1G_01050|SS1G_01603|SS1G_01798|SS1G_02218|SS1G_02578|SS1G_02607|SS1G_02608|SS1G_02923|SS1G_03355|SS1G_03359|SS1G_03450|SS1G_03799|SS1G_04440|SS1G_04477|SS1G_04899|SS1G_04900|SS1G_05447|SS1G_05542|SS1G_05805|SS1G_06055|SS1G_06272|SS1G_06548|SS1G_07083|SS1G_07120|SS1G_07507|SS1G_07605|SS1G_07630|SS1G_07694|SS1G_07846|SS1G_07849|SS1G_08257|SS1G_08326|SS1G_08439|SS1G_08441|SS1…	http://amigo.geneontology.org/amigo/term/GO:0044281
organonitrogen compound biosynthetic process	biological_process	GO:1901566	45	341	1.53848	0.01202	0.978428	SS1G_01050|SS1G_01603|SS1G_01868|SS1G_02578|SS1G_02608|SS1G_02634|SS1G_02648|SS1G_02996|SS1G_03359|SS1G_03556|SS1G_03799|SS1G_04031|SS1G_04040|SS1G_04440|SS1G_05010|SS1G_05447|SS1G_05542|SS1G_05805|SS1G_06272|SS1G_07120|SS1G_07507|SS1G_07694|SS1G_07849|SS1G_08139|SS1G_08439|SS1G_08441|SS1G_08491|SS1G_08742|SS1G_09093|SS1G_09439|SS1G_09468|SS1G_09828|SS1G_10076|SS1G_10656|SS1G_10814|SS1G_10919|SS1…	http://amigo.geneontology.org/amigo/term/GO:1901566
carboxylic acid metabolic process	biological_process	GO:0019752	33	185	2.07958	0.00021	0.15059	SS1G_00858|SS1G_01050|SS1G_01603|SS1G_02218|SS1G_02607|SS1G_02608|SS1G_02923|SS1G_03359|SS1G_03799|SS1G_04440|SS1G_04899|SS1G_04900|SS1G_05447|SS1G_05805|SS1G_07083|SS1G_07120|SS1G_07507|SS1G_07630|SS1G_07694|SS1G_07846|SS1G_07849|SS1G_08257|SS1G_08439|SS1G_08441|SS1G_09439|SS1G_09958|SS1G_10307|SS1G_10919|SS1G_11248|SS1G_12075|SS1G_12187|SS1G_13166|SS1G_13657	http://amigo.geneontology.org/amigo/term/GO:0019752
oxoacid metabolic process	biological_process	GO:0043436	33	188	2.04639	0.00029	0.15059	SS1G_00858|SS1G_01050|SS1G_01603|SS1G_02218|SS1G_02607|SS1G_02608|SS1G_02923|SS1G_03359|SS1G_03799|SS1G_04440|SS1G_04899|SS1G_04900|SS1G_05447|SS1G_05805|SS1G_07083|SS1G_07120|SS1G_07507|SS1G_07630|SS1G_07694|SS1G_07846|SS1G_07849|SS1G_08257|SS1G_08439|SS1G_08441|SS1G_09439|SS1G_09958|SS1G_10307|SS1G_10919|SS1G_11248|SS1G_12075|SS1G_12187|SS1G_13166|SS1G_13657	http://amigo.geneontology.org/amigo/term/GO:0043436
organic acid metabolic process	biological_process	GO:0006082	33	189	2.03556	0.00032	0.15059	SS1G_00858|SS1G_01050|SS1G_01603|SS1G_02218|SS1G_02607|SS1G_02608|SS1G_02923|SS1G_03359|SS1G_03799|SS1G_04440|SS1G_04899|SS1G_04900|SS1G_05447|SS1G_05805|SS1G_07083|SS1G_07120|SS1G_07507|SS1G_07630|SS1G_07694|SS1G_07846|SS1G_07849|SS1G_08257|SS1G_08439|SS1G_08441|SS1G_09439|SS1G_09958|SS1G_10307|SS1G_10919|SS1G_11248|SS1G_12075|SS1G_12187|SS1G_13166|SS1G_13657	http://amigo.geneontology.org/amigo/term/GO:0006082
cellular amide metabolic process	biological_process	GO:0043603	30	199	1.75752	0.00666	0.656045	SS1G_01092|SS1G_01868|SS1G_02608|SS1G_02634|SS1G_03556|SS1G_03799|SS1G_04031|SS1G_04440|SS1G_05010|SS1G_05447|SS1G_05699|SS1G_05805|SS1G_07120|SS1G_07507|SS1G_08139|SS1G_08439|SS1G_08441|SS1G_09093|SS1G_09439|SS1G_09468|SS1G_09828|SS1G_10295|SS1G_10656|SS1G_10814|SS1G_11248|SS1G_11420|SS1G_11759|SS1G_12187|SS1G_13166|SS1G_13421	http://amigo.geneontology.org/amigo/term/GO:0043603
cellular amino acid metabolic process	biological_process	GO:0006520	27	131	2.40284	6.7e-05	0.136345	SS1G_00858|SS1G_01050|SS1G_01603|SS1G_02218|SS1G_02607|SS1G_02608|SS1G_03359|SS1G_03799|SS1G_04440|SS1G_05447|SS1G_05805|SS1G_07083|SS1G_07120|SS1G_07507|SS1G_07630|SS1G_07694|SS1G_07846|SS1G_07849|SS1G_08257|SS1G_09439|SS1G_10307|SS1G_10919|SS1G_11248|SS1G_12075|SS1G_12187|SS1G_13166|SS1G_13657	http://amigo.geneontology.org/amigo/term/GO:0006520
amide biosynthetic process	biological_process	GO:0043604	26	178	1.70289	0.01698	1	SS1G_01868|SS1G_02608|SS1G_02634|SS1G_03556|SS1G_03799|SS1G_04031|SS1G_04440|SS1G_05010|SS1G_05447|SS1G_05805|SS1G_07120|SS1G_07507|SS1G_08139|SS1G_08439|SS1G_08441|SS1G_09093|SS1G_09439|SS1G_09468|SS1G_09828|SS1G_10656|SS1G_10814|SS1G_11248|SS1G_11420|SS1G_12187|SS1G_13166|SS1G_13421	http://amigo.geneontology.org/amigo/term/GO:0043604
peptide metabolic process	biological_process	GO:0006518	24	170	1.64587	0.03136	1	SS1G_01092|SS1G_01868|SS1G_02608|SS1G_02634|SS1G_03556|SS1G_03799|SS1G_04031|SS1G_04440|SS1G_05010|SS1G_05447|SS1G_05805|SS1G_07120|SS1G_08139|SS1G_09093|SS1G_09439|SS1G_09468|SS1G_09828|SS1G_10295|SS1G_10656|SS1G_10814|SS1G_11248|SS1G_11420|SS1G_12187|SS1G_13421	http://amigo.geneontology.org/amigo/term/GO:0006518
translation	biological_process	GO:0006412	22	157	1.63364	0.0415	1	SS1G_01868|SS1G_02608|SS1G_02634|SS1G_03556|SS1G_03799|SS1G_04031|SS1G_04440|SS1G_05010|SS1G_05447|SS1G_05805|SS1G_07120|SS1G_08139|SS1G_09093|SS1G_09439|SS1G_09468|SS1G_09828|SS1G_10656|SS1G_10814|SS1G_11248|SS1G_11420|SS1G_12187|SS1G_13421	http://amigo.geneontology.org/amigo/term/GO:0006412
cofactor metabolic process	biological_process	GO:0051186	14	70	2.33165	0.00553	0.625197	SS1G_00736|SS1G_01603|SS1G_02578|SS1G_05542|SS1G_06055|SS1G_07507|SS1G_07605|SS1G_08439|SS1G_08441|SS1G_08547|SS1G_10295|SS1G_13042|SS1G_13166|SS1G_13739	http://amigo.geneontology.org/amigo/term/GO:0051186
alpha-amino acid metabolic process	biological_process	GO:1901605	14	79	2.06602	0.01624	1	SS1G_00858|SS1G_01050|SS1G_01603|SS1G_03359|SS1G_07507|SS1G_07694|SS1G_07846|SS1G_07849|SS1G_08257|SS1G_10307|SS1G_10919|SS1G_12075|SS1G_13166|SS1G_13657	http://amigo.geneontology.org/amigo/term/GO:1901605
cofactor biosynthetic process	biological_process	GO:0051188	11	47	2.72852	0.0039	0.466853	SS1G_01603|SS1G_02578|SS1G_05542|SS1G_06055|SS1G_07507|SS1G_07605|SS1G_08439|SS1G_08441|SS1G_13042|SS1G_13166|SS1G_13739	http://amigo.geneontology.org/amigo/term/GO:0051188
tRNA metabolic process	biological_process	GO:0006399	11	63	2.03556	0.03484	1	SS1G_02608|SS1G_03799|SS1G_04440|SS1G_05447|SS1G_05805|SS1G_06743|SS1G_07120|SS1G_08491|SS1G_09439|SS1G_11248|SS1G_12187	http://amigo.geneontology.org/amigo/term/GO:0006399
coenzyme metabolic process	biological_process	GO:0006732	10	43	2.71122	0.00616	0.656045	SS1G_00736|SS1G_02578|SS1G_05542|SS1G_06055|SS1G_07507|SS1G_07605|SS1G_08439|SS1G_08441|SS1G_13042|SS1G_13166	http://amigo.geneontology.org/amigo/term/GO:0006732
tRNA aminoacylation for protein translation	biological_process	GO:0006418	9	30	3.49747	0.00142	0.412814	SS1G_02608|SS1G_03799|SS1G_04440|SS1G_05447|SS1G_05805|SS1G_07120|SS1G_09439|SS1G_11248|SS1G_12187	http://amigo.geneontology.org/amigo/term/GO:0006418
tRNA aminoacylation	biological_process	GO:0043039	9	30	3.49747	0.00142	0.412814	SS1G_02608|SS1G_03799|SS1G_04440|SS1G_05447|SS1G_05805|SS1G_07120|SS1G_09439|SS1G_11248|SS1G_12187	http://amigo.geneontology.org/amigo/term/GO:0043039
amino acid activation	biological_process	GO:0043038	9	33	3.17952	0.00295	0.415903	SS1G_02608|SS1G_03799|SS1G_04440|SS1G_05447|SS1G_05805|SS1G_07120|SS1G_09439|SS1G_11248|SS1G_12187	http://amigo.geneontology.org/amigo/term/GO:0043038
coenzyme biosynthetic process	biological_process	GO:0009108	9	37	2.83579	0.00677	0.656045	SS1G_02578|SS1G_05542|SS1G_06055|SS1G_07507|SS1G_07605|SS1G_08439|SS1G_08441|SS1G_13042|SS1G_13166	http://amigo.geneontology.org/amigo/term/GO:0009108
sulfur compound metabolic process	biological_process	GO:0006790	8	40	2.33165	0.03315	1	SS1G_00367|SS1G_01050|SS1G_07694|SS1G_08439|SS1G_08441|SS1G_08547|SS1G_10295|SS1G_10919	http://amigo.geneontology.org/amigo/term/GO:0006790
protein folding	biological_process	GO:0006457	7	31	2.6325	0.02451	1	SS1G_00311|SS1G_01926|SS1G_02087|SS1G_04685|SS1G_05644|SS1G_07391|SS1G_08492	http://amigo.geneontology.org/amigo/term/GO:0006457
cell cycle process	biological_process	GO:0022402	7	33	2.47296	0.03376	1	SS1G_01160|SS1G_01676|SS1G_04399|SS1G_07693|SS1G_09178|SS1G_11266|SS1G_13515	http://amigo.geneontology.org/amigo/term/GO:0022402
drug catabolic process	biological_process	GO:0042737	5	16	3.6432	0.01422	1	SS1G_00866|SS1G_01216|SS1G_04900|SS1G_05699|SS1G_12031	http://amigo.geneontology.org/amigo/term/GO:0042737
sulfur compound biosynthetic process	biological_process	GO:0044272	5	16	3.6432	0.01422	1	SS1G_01050|SS1G_07694|SS1G_08439|SS1G_08441|SS1G_10919	http://amigo.geneontology.org/amigo/term/GO:0044272
oxidoreduction coenzyme metabolic process	biological_process	GO:0006733	5	18	3.2384	0.02379	1	SS1G_00736|SS1G_05542|SS1G_06055|SS1G_07605|SS1G_13042	http://amigo.geneontology.org/amigo/term/GO:0006733
vitamin metabolic process	biological_process	GO:0006766	5	19	3.06795	0.02982	1	SS1G_07507|SS1G_08439|SS1G_08441|SS1G_13166|SS1G_13739	http://amigo.geneontology.org/amigo/term/GO:0006766
water-soluble vitamin metabolic process	biological_process	GO:0006767	5	19	3.06795	0.02982	1	SS1G_07507|SS1G_08439|SS1G_08441|SS1G_13166|SS1G_13739	http://amigo.geneontology.org/amigo/term/GO:0006767
vitamin biosynthetic process	biological_process	GO:0009110	5	19	3.06795	0.02982	1	SS1G_07507|SS1G_08439|SS1G_08441|SS1G_13166|SS1G_13739	http://amigo.geneontology.org/amigo/term/GO:0009110
water-soluble vitamin biosynthetic process	biological_process	GO:0042364	5	19	3.06795	0.02982	1	SS1G_07507|SS1G_08439|SS1G_08441|SS1G_13166|SS1G_13739	http://amigo.geneontology.org/amigo/term/GO:0042364
translational elongation	biological_process	GO:0006414	4	11	4.23936	0.016	1	SS1G_02634|SS1G_09468|SS1G_09828|SS1G_10656	http://amigo.geneontology.org/amigo/term/GO:0006414
cytochrome complex assembly	biological_process	GO:0017004	4	13	3.58715	0.02974	1	SS1G_08421|SS1G_08955|SS1G_10213|SS1G_12012	http://amigo.geneontology.org/amigo/term/GO:0017004
pyridine-containing compound metabolic process	biological_process	GO:0072524	4	14	3.33092	0.03858	1	SS1G_00736|SS1G_05542|SS1G_13042|SS1G_13739	http://amigo.geneontology.org/amigo/term/GO:0072524
cytoplasmic translational elongation	biological_process	GO:0002182	3	4	8.74367	0.00327	0.415903	SS1G_02634|SS1G_09828|SS1G_10656	http://amigo.geneontology.org/amigo/term/GO:0002182
galactose metabolic process	biological_process	GO:0006012	3	4	8.74367	0.00327	0.415903	SS1G_04477|SS1G_06548|SS1G_08326	http://amigo.geneontology.org/amigo/term/GO:0006012
peptidyl-diphthamide metabolic process	biological_process	GO:0017182	3	4	8.74367	0.00327	0.415903	SS1G_02634|SS1G_09828|SS1G_10656	http://amigo.geneontology.org/amigo/term/GO:0017182
peptidyl-diphthamide biosynthetic process from peptidyl-histidine	biological_process	GO:0017183	3	4	8.74367	0.00327	0.415903	SS1G_02634|SS1G_09828|SS1G_10656	http://amigo.geneontology.org/amigo/term/GO:0017183
peptidyl-histidine modification	biological_process	GO:0018202	3	4	8.74367	0.00327	0.415903	SS1G_02634|SS1G_09828|SS1G_10656	http://amigo.geneontology.org/amigo/term/GO:0018202
regulation of cytoplasmic translational elongation	biological_process	GO:1900247	3	4	8.74367	0.00327	0.415903	SS1G_02634|SS1G_09828|SS1G_10656	http://amigo.geneontology.org/amigo/term/GO:1900247
regulation of cytoplasmic translation	biological_process	GO:2000765	3	4	8.74367	0.00327	0.415903	SS1G_02634|SS1G_09828|SS1G_10656	http://amigo.geneontology.org/amigo/term/GO:2000765
regulation of translational elongation	biological_process	GO:0006448	3	5	6.99494	0.0076	0.703	SS1G_02634|SS1G_09828|SS1G_10656	http://amigo.geneontology.org/amigo/term/GO:0006448
sulfur amino acid biosynthetic process	biological_process	GO:0000097	3	6	5.82911	0.01412	1	SS1G_01050|SS1G_07694|SS1G_10919	http://amigo.geneontology.org/amigo/term/GO:0000097
endomembrane system organization	biological_process	GO:0010256	3	7	4.99638	0.02298	1	SS1G_04415|SS1G_07860|SS1G_10486	http://amigo.geneontology.org/amigo/term/GO:0010256
sulfur amino acid metabolic process	biological_process	GO:0000096	3	8	4.37184	0.03419	1	SS1G_01050|SS1G_07694|SS1G_10919	http://amigo.geneontology.org/amigo/term/GO:0000096
glutamate metabolic process	biological_process	GO:0006536	3	8	4.37184	0.03419	1	SS1G_01603|SS1G_07849|SS1G_12075	http://amigo.geneontology.org/amigo/term/GO:0006536
respiratory chain complex IV assembly	biological_process	GO:0008535	3	8	4.37184	0.03419	1	SS1G_08421|SS1G_08955|SS1G_10213	http://amigo.geneontology.org/amigo/term/GO:0008535
mitochondrial respiratory chain complex IV assembly	biological_process	GO:0033617	3	8	4.37184	0.03419	1	SS1G_08421|SS1G_08955|SS1G_10213	http://amigo.geneontology.org/amigo/term/GO:0033617
amine catabolic process	biological_process	GO:0009310	3	9	3.88608	0.04773	1	SS1G_00858|SS1G_00866|SS1G_10307	http://amigo.geneontology.org/amigo/term/GO:0009310
cellular biogenic amine catabolic process	biological_process	GO:0042402	3	9	3.88608	0.04773	1	SS1G_00858|SS1G_00866|SS1G_10307	http://amigo.geneontology.org/amigo/term/GO:0042402
pyridine-containing compound biosynthetic process	biological_process	GO:0072525	3	9	3.88608	0.04773	1	SS1G_05542|SS1G_13042|SS1G_13739	http://amigo.geneontology.org/amigo/term/GO:0072525
biotin metabolic process	biological_process	GO:0006768	2	2	11.6582	0.00923	0.782627	SS1G_08439|SS1G_08441	http://amigo.geneontology.org/amigo/term/GO:0006768
biotin biosynthetic process	biological_process	GO:0009102	2	2	11.6582	0.00923	0.782627	SS1G_08439|SS1G_08441	http://amigo.geneontology.org/amigo/term/GO:0009102
phenylalanyl-tRNA aminoacylation	biological_process	GO:0006432	2	3	7.77215	0.02591	1	SS1G_04440|SS1G_07120	http://amigo.geneontology.org/amigo/term/GO:0006432
NAD biosynthetic process	biological_process	GO:0009435	2	3	7.77215	0.02591	1	SS1G_05542|SS1G_13042	http://amigo.geneontology.org/amigo/term/GO:0009435
NAD metabolic process	biological_process	GO:0019674	2	3	7.77215	0.02591	1	SS1G_05542|SS1G_13042	http://amigo.geneontology.org/amigo/term/GO:0019674
methionine metabolic process	biological_process	GO:0006555	2	4	5.82911	0.04856	1	SS1G_01050|SS1G_10919	http://amigo.geneontology.org/amigo/term/GO:0006555
endoplasmic reticulum organization	biological_process	GO:0007029	2	4	5.82911	0.04856	1	SS1G_07860|SS1G_10486	http://amigo.geneontology.org/amigo/term/GO:0007029
methionine biosynthetic process	biological_process	GO:0009086	2	4	5.82911	0.04856	1	SS1G_01050|SS1G_10919	http://amigo.geneontology.org/amigo/term/GO:0009086
pantothenate biosynthetic process from valine	biological_process	GO:0033317	2	4	5.82911	0.04856	1	SS1G_07507|SS1G_13166	http://amigo.geneontology.org/amigo/term/GO:0033317
cell part	cellular_component	GO:0044464	161	1699	1.31292	9.6e-05	0.0141686	SS1G_00053|SS1G_00170|SS1G_00212|SS1G_00222|SS1G_00332|SS1G_00367|SS1G_00439|SS1G_00696|SS1G_00711|SS1G_00974|SS1G_01160|SS1G_01302|SS1G_01809|SS1G_01847|SS1G_01868|SS1G_01883|SS1G_02087|SS1G_02207|SS1G_02218|SS1G_02501|SS1G_02608|SS1G_02634|SS1G_02648|SS1G_02697|SS1G_02791|SS1G_02822|SS1G_02841|SS1G_02902|SS1G_02923|SS1G_02996|SS1G_03356|SS1G_03359|SS1G_03450|SS1G_03556|SS1G_03561|SS1G_03576|SS1…	http://amigo.geneontology.org/amigo/term/GO:0044464
cell	cellular_component	GO:0005623	161	1715	1.30067	0.00018	0.0141686	SS1G_00053|SS1G_00170|SS1G_00212|SS1G_00222|SS1G_00332|SS1G_00367|SS1G_00439|SS1G_00696|SS1G_00711|SS1G_00974|SS1G_01160|SS1G_01302|SS1G_01809|SS1G_01847|SS1G_01868|SS1G_01883|SS1G_02087|SS1G_02207|SS1G_02218|SS1G_02501|SS1G_02608|SS1G_02634|SS1G_02648|SS1G_02697|SS1G_02791|SS1G_02822|SS1G_02841|SS1G_02902|SS1G_02923|SS1G_02996|SS1G_03356|SS1G_03359|SS1G_03450|SS1G_03556|SS1G_03561|SS1G_03576|SS1…	http://amigo.geneontology.org/amigo/term/GO:0005623
intracellular	cellular_component	GO:0005622	150	1565	1.32795	0.00014	0.0141686	SS1G_00053|SS1G_00170|SS1G_00212|SS1G_00222|SS1G_00367|SS1G_00439|SS1G_00696|SS1G_00711|SS1G_01160|SS1G_01809|SS1G_01847|SS1G_01868|SS1G_01883|SS1G_02087|SS1G_02207|SS1G_02218|SS1G_02608|SS1G_02634|SS1G_02648|SS1G_02697|SS1G_02791|SS1G_02822|SS1G_02841|SS1G_02902|SS1G_02923|SS1G_02996|SS1G_03359|SS1G_03450|SS1G_03556|SS1G_03561|SS1G_03576|SS1G_03665|SS1G_03729|SS1G_03799|SS1G_03820|SS1G_03872|SS1…	http://amigo.geneontology.org/amigo/term/GO:0005622
intracellular part	cellular_component	GO:0044424	142	1469	1.33928	0.00018	0.0141686	SS1G_00170|SS1G_00212|SS1G_00222|SS1G_00367|SS1G_00439|SS1G_00696|SS1G_00711|SS1G_01160|SS1G_01847|SS1G_01868|SS1G_01883|SS1G_02087|SS1G_02207|SS1G_02218|SS1G_02608|SS1G_02634|SS1G_02648|SS1G_02697|SS1G_02791|SS1G_02822|SS1G_02841|SS1G_02902|SS1G_02923|SS1G_02996|SS1G_03359|SS1G_03450|SS1G_03556|SS1G_03561|SS1G_03576|SS1G_03665|SS1G_03729|SS1G_03799|SS1G_03820|SS1G_03872|SS1G_03873|SS1G_03957|SS1…	http://amigo.geneontology.org/amigo/term/GO:0044424
organelle	cellular_component	GO:0043226	99	1109	1.23683	0.04683	1	SS1G_00170|SS1G_00212|SS1G_00222|SS1G_00439|SS1G_00696|SS1G_00711|SS1G_01160|SS1G_01868|SS1G_01883|SS1G_02207|SS1G_02218|SS1G_02648|SS1G_02697|SS1G_02791|SS1G_02822|SS1G_02902|SS1G_02923|SS1G_02996|SS1G_03359|SS1G_03556|SS1G_03561|SS1G_03576|SS1G_03665|SS1G_03729|SS1G_03820|SS1G_03872|SS1G_03873|SS1G_03957|SS1G_04011|SS1G_04031|SS1G_04399|SS1G_04415|SS1G_04589|SS1G_04900|SS1G_04965|SS1G_05010|SS1…	http://amigo.geneontology.org/amigo/term/GO:0043226
intracellular organelle	cellular_component	GO:0043229	99	1109	1.23683	0.04683	1	SS1G_00170|SS1G_00212|SS1G_00222|SS1G_00439|SS1G_00696|SS1G_00711|SS1G_01160|SS1G_01868|SS1G_01883|SS1G_02207|SS1G_02218|SS1G_02648|SS1G_02697|SS1G_02791|SS1G_02822|SS1G_02902|SS1G_02923|SS1G_02996|SS1G_03359|SS1G_03556|SS1G_03561|SS1G_03576|SS1G_03665|SS1G_03729|SS1G_03820|SS1G_03872|SS1G_03873|SS1G_03957|SS1G_04011|SS1G_04031|SS1G_04399|SS1G_04415|SS1G_04589|SS1G_04900|SS1G_04965|SS1G_05010|SS1…	http://amigo.geneontology.org/amigo/term/GO:0043229
cytoplasm	cellular_component	GO:0005737	98	776	1.74973	2.8e-08	1.54e-05	SS1G_00367|SS1G_00439|SS1G_00696|SS1G_00711|SS1G_01847|SS1G_01868|SS1G_01883|SS1G_02087|SS1G_02218|SS1G_02608|SS1G_02634|SS1G_02648|SS1G_02841|SS1G_02923|SS1G_02996|SS1G_03359|SS1G_03450|SS1G_03556|SS1G_03576|SS1G_03729|SS1G_03799|SS1G_03872|SS1G_03957|SS1G_04031|SS1G_04415|SS1G_04440|SS1G_04454|SS1G_04589|SS1G_04684|SS1G_04747|SS1G_04900|SS1G_04965|SS1G_05010|SS1G_05116|SS1G_05447|SS1G_05448|SS1…	http://amigo.geneontology.org/amigo/term/GO:0005737
membrane-bounded organelle	cellular_component	GO:0043227	92	968	1.3168	0.01114	0.472165	SS1G_00170|SS1G_00212|SS1G_00222|SS1G_00439|SS1G_00696|SS1G_00711|SS1G_01160|SS1G_01883|SS1G_02207|SS1G_02218|SS1G_02648|SS1G_02697|SS1G_02791|SS1G_02822|SS1G_02902|SS1G_02923|SS1G_02996|SS1G_03359|SS1G_03556|SS1G_03561|SS1G_03576|SS1G_03665|SS1G_03729|SS1G_03820|SS1G_03872|SS1G_03957|SS1G_04011|SS1G_04399|SS1G_04415|SS1G_04589|SS1G_04900|SS1G_04965|SS1G_05131|SS1G_05448|SS1G_05483|SS1G_05644|SS1…	http://amigo.geneontology.org/amigo/term/GO:0043227
intracellular membrane-bounded organelle	cellular_component	GO:0043231	91	954	1.3216	0.01054	0.472165	SS1G_00170|SS1G_00212|SS1G_00222|SS1G_00439|SS1G_00696|SS1G_00711|SS1G_01160|SS1G_01883|SS1G_02207|SS1G_02218|SS1G_02648|SS1G_02697|SS1G_02791|SS1G_02822|SS1G_02902|SS1G_02923|SS1G_02996|SS1G_03359|SS1G_03556|SS1G_03561|SS1G_03576|SS1G_03665|SS1G_03729|SS1G_03820|SS1G_03872|SS1G_03957|SS1G_04011|SS1G_04399|SS1G_04415|SS1G_04589|SS1G_04900|SS1G_04965|SS1G_05131|SS1G_05448|SS1G_05483|SS1G_05644|SS1…	http://amigo.geneontology.org/amigo/term/GO:0043231
cytoplasmic part	cellular_component	GO:0044444	68	585	1.61049	0.00017	0.0141686	SS1G_00439|SS1G_00696|SS1G_00711|SS1G_01868|SS1G_01883|SS1G_02218|SS1G_02648|SS1G_02923|SS1G_02996|SS1G_03359|SS1G_03450|SS1G_03556|SS1G_03576|SS1G_03729|SS1G_03872|SS1G_03957|SS1G_04031|SS1G_04415|SS1G_04589|SS1G_04747|SS1G_04900|SS1G_04965|SS1G_05010|SS1G_05448|SS1G_05644|SS1G_06487|SS1G_06879|SS1G_07014|SS1G_07083|SS1G_07120|SS1G_07482|SS1G_07605|SS1G_07846|SS1G_08139|SS1G_08257|SS1G_08343|SS1…	http://amigo.geneontology.org/amigo/term/GO:0044444
mitochondrion	cellular_component	GO:0005739	38	234	2.24995	5.4e-06	0.0014877	SS1G_00439|SS1G_00696|SS1G_00711|SS1G_01883|SS1G_02218|SS1G_02923|SS1G_03359|SS1G_03556|SS1G_03729|SS1G_03872|SS1G_03957|SS1G_04900|SS1G_04965|SS1G_05448|SS1G_06487|SS1G_07083|SS1G_07605|SS1G_08139|SS1G_08421|SS1G_08439|SS1G_08955|SS1G_09468|SS1G_09958|SS1G_10213|SS1G_10814|SS1G_11135|SS1G_11414|SS1G_11420|SS1G_12012|SS1G_12031|SS1G_12075|SS1G_13656|SS1G_13825|SS1G_13947|SS1G_20001|SS1G_20008|SS1…	http://amigo.geneontology.org/amigo/term/GO:0005739
mitochondrial part	cellular_component	GO:0044429	19	118	2.23089	0.00157	0.0961189	SS1G_00439|SS1G_02218|SS1G_03359|SS1G_03556|SS1G_03957|SS1G_04900|SS1G_04965|SS1G_05448|SS1G_06487|SS1G_08139|SS1G_08421|SS1G_08955|SS1G_10213|SS1G_10814|SS1G_11420|SS1G_12012|SS1G_13656|SS1G_13825|SS1G_13947	http://amigo.geneontology.org/amigo/term/GO:0044429
endomembrane system	cellular_component	GO:0012505	14	100	1.9397	0.02109	0.726287	SS1G_02648|SS1G_02996|SS1G_04415|SS1G_04589|SS1G_05644|SS1G_06743|SS1G_07014|SS1G_07846|SS1G_08728|SS1G_11129|SS1G_11226|SS1G_12186|SS1G_12216|SS1G_14030	http://amigo.geneontology.org/amigo/term/GO:0012505
mitochondrial matrix	cellular_component	GO:0005759	10	42	3.29881	0.00107	0.0736963	SS1G_02218|SS1G_03359|SS1G_03556|SS1G_04900|SS1G_08139|SS1G_08421|SS1G_10814|SS1G_11420|SS1G_13656|SS1G_13825	http://amigo.geneontology.org/amigo/term/GO:0005759
endoplasmic reticulum	cellular_component	GO:0005783	8	51	2.17333	0.04091	1	SS1G_02648|SS1G_02996|SS1G_05644|SS1G_07846|SS1G_11129|SS1G_11226|SS1G_12216|SS1G_14030	http://amigo.geneontology.org/amigo/term/GO:0005783
organelle subcompartment	cellular_component	GO:0031984	7	40	2.42462	0.03212	0.93148	SS1G_02648|SS1G_05644|SS1G_07014|SS1G_08728|SS1G_11226|SS1G_12216|SS1G_14030	http://amigo.geneontology.org/amigo/term/GO:0031984
organellar ribosome	cellular_component	GO:0000313	5	21	3.29881	0.01981	0.726287	SS1G_03556|SS1G_08139|SS1G_10814|SS1G_11420|SS1G_13656	http://amigo.geneontology.org/amigo/term/GO:0000313
mitochondrial ribosome	cellular_component	GO:0005761	5	21	3.29881	0.01981	0.726287	SS1G_03556|SS1G_08139|SS1G_10814|SS1G_11420|SS1G_13656	http://amigo.geneontology.org/amigo/term/GO:0005761
organellar large ribosomal subunit	cellular_component	GO:0000315	4	11	5.03818	0.00762	0.381693	SS1G_03556|SS1G_08139|SS1G_10814|SS1G_13656	http://amigo.geneontology.org/amigo/term/GO:0000315
mitochondrial large ribosomal subunit	cellular_component	GO:0005762	4	11	5.03818	0.00762	0.381693	SS1G_03556|SS1G_08139|SS1G_10814|SS1G_13656	http://amigo.geneontology.org/amigo/term/GO:0005762
Golgi apparatus	cellular_component	GO:0005794	4	18	3.07889	0.04592	1	SS1G_04415|SS1G_04589|SS1G_07014|SS1G_08728	http://amigo.geneontology.org/amigo/term/GO:0005794
intrinsic component of mitochondrial inner membrane	cellular_component	GO:0031304	3	9	4.61833	0.02748	0.841193	SS1G_08955|SS1G_10213|SS1G_12012	http://amigo.geneontology.org/amigo/term/GO:0031304
integral component of mitochondrial inner membrane	cellular_component	GO:0031305	3	9	4.61833	0.02748	0.841193	SS1G_08955|SS1G_10213|SS1G_12012	http://amigo.geneontology.org/amigo/term/GO:0031305
catalytic activity	molecular_function	GO:0003824	122	1334	1.09403	9.2e-05	0.096692	SS1G_00041|SS1G_00212|SS1G_00451|SS1G_00736|SS1G_00738|SS1G_00851|SS1G_00993|SS1G_01092|SS1G_01160|SS1G_01272|SS1G_01346|SS1G_01348|SS1G_01500|SS1G_01509|SS1G_01603|SS1G_01662|SS1G_01798|SS1G_01917|SS1G_02020|SS1G_02038|SS1G_02169|SS1G_02336|SS1G_02501|SS1G_02634|SS1G_02781|SS1G_02996|SS1G_03159|SS1G_03215|SS1G_03450|SS1G_03575|SS1G_03576|SS1G_03647|SS1G_03845|SS1G_04040|SS1G_04217|SS1G_04281|SS1…	http://amigo.geneontology.org/amigo/term/GO:0003824
transferase activity	molecular_function	GO:0016740	38	356	1.27691	0.00651	1	SS1G_00212|SS1G_00451|SS1G_00851|SS1G_01272|SS1G_01346|SS1G_01348|SS1G_01798|SS1G_02634|SS1G_02996|SS1G_03575|SS1G_03845|SS1G_04040|SS1G_04668|SS1G_04888|SS1G_04899|SS1G_05542|SS1G_06056|SS1G_06688|SS1G_07118|SS1G_07282|SS1G_07482|SS1G_08258|SS1G_08742|SS1G_09242|SS1G_09525|SS1G_09828|SS1G_10076|SS1G_10250|SS1G_10295|SS1G_10656|SS1G_11226|SS1G_12031|SS1G_12216|SS1G_13976|SS1G_14030|SS1G_14195|SS1…	http://amigo.geneontology.org/amigo/term/GO:0016740
methyltransferase activity	molecular_function	GO:0008168	13	64	2.42991	0.00048	0.227717	SS1G_00212|SS1G_00851|SS1G_01272|SS1G_01346|SS1G_03845|SS1G_04668|SS1G_04888|SS1G_06056|SS1G_07118|SS1G_07282|SS1G_09828|SS1G_14195|SS1G_14209	http://amigo.geneontology.org/amigo/term/GO:0008168
transferase activity, transferring one-carbon groups	molecular_function	GO:0016741	13	66	2.35627	0.00065	0.227717	SS1G_00212|SS1G_00851|SS1G_01272|SS1G_01346|SS1G_03845|SS1G_04668|SS1G_04888|SS1G_06056|SS1G_07118|SS1G_07282|SS1G_09828|SS1G_14195|SS1G_14209	http://amigo.geneontology.org/amigo/term/GO:0016741
cofactor binding	molecular_function	GO:0048037	9	46	2.34051	0.00468	0.983736	SS1G_00649|SS1G_02161|SS1G_03922|SS1G_04650|SS1G_05037|SS1G_07694|SS1G_08119|SS1G_09239|SS1G_13313	http://amigo.geneontology.org/amigo/term/GO:0048037
coenzyme binding	molecular_function	GO:0050662	8	37	2.58651	0.00399	0.983736	SS1G_00649|SS1G_02161|SS1G_03922|SS1G_04650|SS1G_07694|SS1G_08119|SS1G_09239|SS1G_13313	http://amigo.geneontology.org/amigo/term/GO:0050662
FAD binding	molecular_function	GO:0071949	5	22	2.71878	0.01783	1	SS1G_00649|SS1G_02161|SS1G_08119|SS1G_09239|SS1G_13313	http://amigo.geneontology.org/amigo/term/GO:0071949
flavin adenine dinucleotide binding	molecular_function	GO:0050660	5	23	2.60057	0.02148	1	SS1G_00649|SS1G_02161|SS1G_08119|SS1G_09239|SS1G_13313	http://amigo.geneontology.org/amigo/term/GO:0050660
glutathione transferase activity	molecular_function	GO:0004364	2	3	7.97508	0.01482	1	SS1G_08258|SS1G_10295	http://amigo.geneontology.org/amigo/term/GO:0004364
6-phosphogluconolactonase activity	molecular_function	GO:0017057	2	4	5.98131	0.02823	1	SS1G_08383|SS1G_13199	http://amigo.geneontology.org/amigo/term/GO:0017057
phosphatidylinositol N-acetylglucosaminyltransferase activity	molecular_function	GO:0017176	2	4	5.98131	0.02823	1	SS1G_10076|SS1G_12216	http://amigo.geneontology.org/amigo/term/GO:0017176
actin filament binding	molecular_function	GO:0051015	2	5	4.78505	0.04484	1	SS1G_10002|SS1G_13400	http://amigo.geneontology.org/amigo/term/GO:0051015

## Sheet: Table S4
Table S3 Gene ontology (GO) enrichment analysis of uniquely up-regulated genes on wheat sample.
Term	Ontology	ID	Input_number	Background_number	Rich_factor	P_Value	FDR	Input	Hyperlink
transport	biological_process	GO:0006810	32	437	1.71826	0.02674	1	SS1G_00139|SS1G_00986|SS1G_01300|SS1G_01523|SS1G_01800|SS1G_02024|SS1G_02906|SS1G_03329|SS1G_03330|SS1G_03673|SS1G_04208|SS1G_04686|SS1G_04769|SS1G_05090|SS1G_05370|SS1G_06728|SS1G_07210|SS1G_08328|SS1G_08387|SS1G_08529|SS1G_08554|SS1G_08982|SS1G_09636|SS1G_09712|SS1G_10857|SS1G_11184|SS1G_11609|SS1G_11628|SS1G_12649|SS1G_12698|SS1G_13720|SS1G_13960	http://amigo.geneontology.org/amigo/term/GO:0006810
establishment of localization	biological_process	GO:0051234	32	442	1.69882	0.03108	1	SS1G_00139|SS1G_00986|SS1G_01300|SS1G_01523|SS1G_01800|SS1G_02024|SS1G_02906|SS1G_03329|SS1G_03330|SS1G_03673|SS1G_04208|SS1G_04686|SS1G_04769|SS1G_05090|SS1G_05370|SS1G_06728|SS1G_07210|SS1G_08328|SS1G_08387|SS1G_08529|SS1G_08554|SS1G_08982|SS1G_09636|SS1G_09712|SS1G_10857|SS1G_11184|SS1G_11609|SS1G_11628|SS1G_12649|SS1G_12698|SS1G_13720|SS1G_13960	http://amigo.geneontology.org/amigo/term/GO:0051234
localization	biological_process	GO:0051179	32	452	1.66124	0.0414	1	SS1G_00139|SS1G_00986|SS1G_01300|SS1G_01523|SS1G_01800|SS1G_02024|SS1G_02906|SS1G_03329|SS1G_03330|SS1G_03673|SS1G_04208|SS1G_04686|SS1G_04769|SS1G_05090|SS1G_05370|SS1G_06728|SS1G_07210|SS1G_08328|SS1G_08387|SS1G_08529|SS1G_08554|SS1G_08982|SS1G_09636|SS1G_09712|SS1G_10857|SS1G_11184|SS1G_11609|SS1G_11628|SS1G_12649|SS1G_12698|SS1G_13720|SS1G_13960	http://amigo.geneontology.org/amigo/term/GO:0051179
transmembrane transport	biological_process	GO:0055085	30	297	2.3702	0.00021	0.213675	SS1G_00139|SS1G_00986|SS1G_01300|SS1G_01523|SS1G_01800|SS1G_02024|SS1G_02906|SS1G_03329|SS1G_03330|SS1G_03673|SS1G_04208|SS1G_04769|SS1G_05090|SS1G_05370|SS1G_06728|SS1G_07210|SS1G_08328|SS1G_08387|SS1G_08529|SS1G_08554|SS1G_08982|SS1G_09636|SS1G_09712|SS1G_10857|SS1G_11609|SS1G_11628|SS1G_12649|SS1G_12698|SS1G_13720|SS1G_13960	http://amigo.geneontology.org/amigo/term/GO:0055085
carbohydrate metabolic process	biological_process	GO:0005975	25	178	3.29564	2.8e-06	0.005698	SS1G_01131|SS1G_01493|SS1G_02281|SS1G_02597|SS1G_02609|SS1G_03618|SS1G_04541|SS1G_04898|SS1G_05311|SS1G_05454|SS1G_05915|SS1G_06400|SS1G_06401|SS1G_07184|SS1G_07656|SS1G_07749|SS1G_07847|SS1G_08118|SS1G_09251|SS1G_10048|SS1G_10617|SS1G_11763|SS1G_12320|SS1G_12765|SS1G_13824	http://amigo.geneontology.org/amigo/term/GO:0005975
catabolic process	biological_process	GO:0009056	18	223	1.89403	0.04235	1	SS1G_01780|SS1G_02651|SS1G_03618|SS1G_03659|SS1G_03682|SS1G_04030|SS1G_04249|SS1G_04541|SS1G_06401|SS1G_07184|SS1G_07639|SS1G_07749|SS1G_07847|SS1G_07921|SS1G_09782|SS1G_10048|SS1G_10617|SS1G_11763	http://amigo.geneontology.org/amigo/term/GO:0009056
organic substance catabolic process	biological_process	GO:1901575	17	209	1.90863	0.04514	1	SS1G_01780|SS1G_02651|SS1G_03618|SS1G_03682|SS1G_04030|SS1G_04249|SS1G_04541|SS1G_06401|SS1G_07184|SS1G_07639|SS1G_07749|SS1G_07847|SS1G_07921|SS1G_09782|SS1G_10048|SS1G_10617|SS1G_11763	http://amigo.geneontology.org/amigo/term/GO:1901575
carbohydrate catabolic process	biological_process	GO:0016052	9	65	3.249	0.00628	1	SS1G_03618|SS1G_04541|SS1G_06401|SS1G_07184|SS1G_07749|SS1G_07847|SS1G_10048|SS1G_10617|SS1G_11763	http://amigo.geneontology.org/amigo/term/GO:0016052
carbohydrate transport	biological_process	GO:0008643	7	31	5.29854	0.00089	0.301858	SS1G_00986|SS1G_01523|SS1G_01800|SS1G_04208|SS1G_08982|SS1G_10857|SS1G_13720	http://amigo.geneontology.org/amigo/term/GO:0008643
hexose transmembrane transport	biological_process	GO:0008645	7	31	5.29854	0.00089	0.301858	SS1G_00986|SS1G_01523|SS1G_01800|SS1G_04208|SS1G_08982|SS1G_10857|SS1G_13720	http://amigo.geneontology.org/amigo/term/GO:0008645
monosaccharide transmembrane transport	biological_process	GO:0015749	7	31	5.29854	0.00089	0.301858	SS1G_00986|SS1G_01523|SS1G_01800|SS1G_04208|SS1G_08982|SS1G_10857|SS1G_13720	http://amigo.geneontology.org/amigo/term/GO:0015749
carbohydrate transmembrane transport	biological_process	GO:0034219	7	31	5.29854	0.00089	0.301858	SS1G_00986|SS1G_01523|SS1G_01800|SS1G_04208|SS1G_08982|SS1G_10857|SS1G_13720	http://amigo.geneontology.org/amigo/term/GO:0034219
polysaccharide catabolic process	biological_process	GO:0000272	7	48	3.42197	0.01181	1	SS1G_03618|SS1G_04541|SS1G_06401|SS1G_07749|SS1G_07847|SS1G_10048|SS1G_10617	http://amigo.geneontology.org/amigo/term/GO:0000272
polysaccharide metabolic process	biological_process	GO:0005976	7	55	2.98645	0.02396	1	SS1G_03618|SS1G_04541|SS1G_06401|SS1G_07749|SS1G_07847|SS1G_10048|SS1G_10617	http://amigo.geneontology.org/amigo/term/GO:0005976
oligosaccharide metabolic process	biological_process	GO:0009311	4	11	8.53272	0.00185	0.537821	SS1G_02597|SS1G_02609|SS1G_07184|SS1G_11763	http://amigo.geneontology.org/amigo/term/GO:0009311
amine metabolic process	biological_process	GO:0009308	4	18	5.21444	0.01286	1	SS1G_01726|SS1G_02651|SS1G_04591|SS1G_11146	http://amigo.geneontology.org/amigo/term/GO:0009308
cell wall organization or biogenesis	biological_process	GO:0071554	4	23	4.08086	0.03033	1	SS1G_01889|SS1G_03618|SS1G_07667|SS1G_07749	http://amigo.geneontology.org/amigo/term/GO:0071554
RNA modification	biological_process	GO:0009451	4	25	3.75439	0.03995	1	SS1G_00629|SS1G_01858|SS1G_10986|SS1G_13816	http://amigo.geneontology.org/amigo/term/GO:0009451
carbohydrate biosynthetic process	biological_process	GO:0016051	3	8	8.79936	0.00668	1	SS1G_02281|SS1G_02597|SS1G_02609	http://amigo.geneontology.org/amigo/term/GO:0016051
raffinose family oligosaccharide biosynthetic process	biological_process	GO:0010325	2	2	23.465	0.00278	0.707163	SS1G_02597|SS1G_02609	http://amigo.geneontology.org/amigo/term/GO:0010325
catechol-containing compound metabolic process	biological_process	GO:0009712	2	3	15.6433	0.00806	1	SS1G_02776|SS1G_05424	http://amigo.geneontology.org/amigo/term/GO:0009712
hemicellulose metabolic process	biological_process	GO:0010410	2	3	15.6433	0.00806	1	SS1G_03618|SS1G_07749	http://amigo.geneontology.org/amigo/term/GO:0010410
xylan metabolic process	biological_process	GO:0045491	2	3	15.6433	0.00806	1	SS1G_03618|SS1G_07749	http://amigo.geneontology.org/amigo/term/GO:0045491
xylan catabolic process	biological_process	GO:0045493	2	3	15.6433	0.00806	1	SS1G_03618|SS1G_07749	http://amigo.geneontology.org/amigo/term/GO:0045493
oligosaccharide catabolic process	biological_process	GO:0009313	2	4	11.7325	0.01557	1	SS1G_07184|SS1G_11763	http://amigo.geneontology.org/amigo/term/GO:0009313
phenol-containing compound metabolic process	biological_process	GO:0018958	2	4	11.7325	0.01557	1	SS1G_02776|SS1G_05424	http://amigo.geneontology.org/amigo/term/GO:0018958
disaccharide catabolic process	biological_process	GO:0046352	2	4	11.7325	0.01557	1	SS1G_07184|SS1G_11763	http://amigo.geneontology.org/amigo/term/GO:0046352
oligosaccharide biosynthetic process	biological_process	GO:0009312	2	5	9.38599	0.02505	1	SS1G_02597|SS1G_02609	http://amigo.geneontology.org/amigo/term/GO:0009312
cellular transition metal ion homeostasis	biological_process	GO:0046916	2	5	9.38599	0.02505	1	SS1G_03696|SS1G_06805	http://amigo.geneontology.org/amigo/term/GO:0046916
disaccharide metabolic process	biological_process	GO:0005984	2	6	7.82166	0.03629	1	SS1G_07184|SS1G_11763	http://amigo.geneontology.org/amigo/term/GO:0005984
transition metal ion homeostasis	biological_process	GO:0055076	2	6	7.82166	0.03629	1	SS1G_03696|SS1G_06805	http://amigo.geneontology.org/amigo/term/GO:0055076
phosphate ion transport	biological_process	GO:0006817	2	7	6.70428	0.04907	1	SS1G_04686|SS1G_11184	http://amigo.geneontology.org/amigo/term/GO:0006817
cell wall polysaccharide metabolic process	biological_process	GO:0010383	2	7	6.70428	0.04907	1	SS1G_03618|SS1G_07749	http://amigo.geneontology.org/amigo/term/GO:0010383
membrane	cellular_component	GO:0016020	142	1718	1.6922	3.6e-10	4.96e-08	SS1G_00139|SS1G_00226|SS1G_00454|SS1G_00628|SS1G_00648|SS1G_00962|SS1G_00986|SS1G_01025|SS1G_01172|SS1G_01300|SS1G_01303|SS1G_01370|SS1G_01425|SS1G_01492|SS1G_01522|SS1G_01523|SS1G_01800|SS1G_02024|SS1G_02157|SS1G_02434|SS1G_02461|SS1G_02566|SS1G_02906|SS1G_03186|SS1G_03192|SS1G_03229|SS1G_03329|SS1G_03330|SS1G_03392|SS1G_03403|SS1G_03422|SS1G_03673|SS1G_03733|SS1G_03757|SS1G_03784|SS1G_04064|SS1…	http://amigo.geneontology.org/amigo/term/GO:0016020
integral component of membrane	cellular_component	GO:0016021	139	1583	1.79771	3.6e-12	9.92e-10	SS1G_00139|SS1G_00226|SS1G_00454|SS1G_00628|SS1G_00648|SS1G_00986|SS1G_01025|SS1G_01172|SS1G_01300|SS1G_01303|SS1G_01370|SS1G_01425|SS1G_01492|SS1G_01522|SS1G_01523|SS1G_01800|SS1G_02024|SS1G_02157|SS1G_02434|SS1G_02461|SS1G_02566|SS1G_02906|SS1G_03186|SS1G_03192|SS1G_03229|SS1G_03329|SS1G_03330|SS1G_03392|SS1G_03403|SS1G_03422|SS1G_03673|SS1G_03733|SS1G_03757|SS1G_03784|SS1G_04064|SS1G_04202|SS1…	http://amigo.geneontology.org/amigo/term/GO:0016021
intrinsic component of membrane	cellular_component	GO:0031224	139	1583	1.79771	3.6e-12	9.92e-10	SS1G_00139|SS1G_00226|SS1G_00454|SS1G_00628|SS1G_00648|SS1G_00986|SS1G_01025|SS1G_01172|SS1G_01300|SS1G_01303|SS1G_01370|SS1G_01425|SS1G_01492|SS1G_01522|SS1G_01523|SS1G_01800|SS1G_02024|SS1G_02157|SS1G_02434|SS1G_02461|SS1G_02566|SS1G_02906|SS1G_03186|SS1G_03192|SS1G_03229|SS1G_03329|SS1G_03330|SS1G_03392|SS1G_03403|SS1G_03422|SS1G_03673|SS1G_03733|SS1G_03757|SS1G_03784|SS1G_04064|SS1G_04202|SS1…	http://amigo.geneontology.org/amigo/term/GO:0031224
membrane part	cellular_component	GO:0044425	139	1658	1.71639	2.7e-10	4.96e-08	SS1G_00139|SS1G_00226|SS1G_00454|SS1G_00628|SS1G_00648|SS1G_00986|SS1G_01025|SS1G_01172|SS1G_01300|SS1G_01303|SS1G_01370|SS1G_01425|SS1G_01492|SS1G_01522|SS1G_01523|SS1G_01800|SS1G_02024|SS1G_02157|SS1G_02434|SS1G_02461|SS1G_02566|SS1G_02906|SS1G_03186|SS1G_03192|SS1G_03229|SS1G_03329|SS1G_03330|SS1G_03392|SS1G_03403|SS1G_03422|SS1G_03673|SS1G_03733|SS1G_03757|SS1G_03784|SS1G_04064|SS1G_04202|SS1…	http://amigo.geneontology.org/amigo/term/GO:0044425
cell periphery	cellular_component	GO:0071944	19	142	2.73937	0.00051	0.03306	SS1G_00628|SS1G_00962|SS1G_00986|SS1G_01300|SS1G_01523|SS1G_01800|SS1G_03146|SS1G_04208|SS1G_05370|SS1G_06728|SS1G_07638|SS1G_07667|SS1G_08355|SS1G_08982|SS1G_09578|SS1G_10857|SS1G_11628|SS1G_13236|SS1G_13720	http://amigo.geneontology.org/amigo/term/GO:0071944
plasma membrane	cellular_component	GO:0005886	16	108	3.03307	0.00045	0.03306	SS1G_00628|SS1G_00962|SS1G_00986|SS1G_01300|SS1G_01523|SS1G_01800|SS1G_04208|SS1G_05370|SS1G_06728|SS1G_07638|SS1G_08355|SS1G_08982|SS1G_10857|SS1G_11628|SS1G_13236|SS1G_13720	http://amigo.geneontology.org/amigo/term/GO:0005886
integral component of plasma membrane	cellular_component	GO:0005887	15	92	3.33802	0.00024	0.02204	SS1G_00628|SS1G_00986|SS1G_01300|SS1G_01523|SS1G_01800|SS1G_04208|SS1G_05370|SS1G_06728|SS1G_07638|SS1G_08355|SS1G_08982|SS1G_10857|SS1G_11628|SS1G_13236|SS1G_13720	http://amigo.geneontology.org/amigo/term/GO:0005887
intrinsic component of plasma membrane	cellular_component	GO:0031226	15	92	3.33802	0.00024	0.02204	SS1G_00628|SS1G_00986|SS1G_01300|SS1G_01523|SS1G_01800|SS1G_04208|SS1G_05370|SS1G_06728|SS1G_07638|SS1G_08355|SS1G_08982|SS1G_10857|SS1G_11628|SS1G_13236|SS1G_13720	http://amigo.geneontology.org/amigo/term/GO:0031226
plasma membrane part	cellular_component	GO:0044459	15	99	3.102	0.00054	0.03306	SS1G_00628|SS1G_00986|SS1G_01300|SS1G_01523|SS1G_01800|SS1G_04208|SS1G_05370|SS1G_06728|SS1G_07638|SS1G_08355|SS1G_08982|SS1G_10857|SS1G_11628|SS1G_13236|SS1G_13720	http://amigo.geneontology.org/amigo/term/GO:0044459
extracellular region	cellular_component	GO:0005576	10	59	3.47004	0.00195	0.107445	SS1G_03540|SS1G_03618|SS1G_03656|SS1G_04207|SS1G_07656|SS1G_07847|SS1G_09251|SS1G_12765|SS1G_13386|SS1G_14146	http://amigo.geneontology.org/amigo/term/GO:0005576
fungal-type cell wall	cellular_component	GO:0009277	3	12	5.1183	0.02969	1	SS1G_03146|SS1G_07667|SS1G_09578	http://amigo.geneontology.org/amigo/term/GO:0009277
catalytic activity	molecular_function	GO:0003824	90	1334	1.27464	0.00711	0.533758	SS1G_00022|SS1G_00871|SS1G_00877|SS1G_01011|SS1G_01131|SS1G_01229|SS1G_01277|SS1G_01472|SS1G_01487|SS1G_01493|SS1G_01494|SS1G_01652|SS1G_01726|SS1G_01780|SS1G_01812|SS1G_01846|SS1G_01858|SS1G_01889|SS1G_01900|SS1G_01976|SS1G_02163|SS1G_02462|SS1G_02597|SS1G_02609|SS1G_02650|SS1G_02777|SS1G_03183|SS1G_03540|SS1G_03696|SS1G_03941|SS1G_03944|SS1G_04030|SS1G_04053|SS1G_04152|SS1G_04204|SS1G_04207|SS1…	http://amigo.geneontology.org/amigo/term/GO:0003824
hydrolase activity	molecular_function	GO:0016787	45	527	1.61325	0.00128	0.192183	SS1G_00877|SS1G_01131|SS1G_01229|SS1G_01277|SS1G_01472|SS1G_01487|SS1G_01493|SS1G_01494|SS1G_01652|SS1G_01900|SS1G_02163|SS1G_02462|SS1G_02777|SS1G_03183|SS1G_03540|SS1G_03696|SS1G_03941|SS1G_04030|SS1G_04204|SS1G_04207|SS1G_04541|SS1G_04898|SS1G_05073|SS1G_05122|SS1G_06037|SS1G_06401|SS1G_07639|SS1G_07749|SS1G_08253|SS1G_08361|SS1G_08549|SS1G_08612|SS1G_08858|SS1G_09021|SS1G_09060|SS1G_09897|SS1…	http://amigo.geneontology.org/amigo/term/GO:0016787
transmembrane transporter activity	molecular_function	GO:0022857	36	276	2.4643	4.9e-07	0.00051499	SS1G_01172|SS1G_01300|SS1G_01492|SS1G_02173|SS1G_02434|SS1G_02548|SS1G_03403|SS1G_03422|SS1G_03784|SS1G_04537|SS1G_04648|SS1G_04686|SS1G_04877|SS1G_04884|SS1G_04978|SS1G_05145|SS1G_05370|SS1G_05578|SS1G_05582|SS1G_06298|SS1G_08117|SS1G_08355|SS1G_08387|SS1G_08529|SS1G_08554|SS1G_08843|SS1G_08981|SS1G_09377|SS1G_10856|SS1G_10931|SS1G_11113|SS1G_11184|SS1G_11591|SS1G_12381|SS1G_13506|SS1G_13845	http://amigo.geneontology.org/amigo/term/GO:0022857
transporter activity	molecular_function	GO:0005215	36	300	2.26716	3.9e-06	0.00204945	SS1G_01172|SS1G_01300|SS1G_01492|SS1G_02173|SS1G_02434|SS1G_02548|SS1G_03403|SS1G_03422|SS1G_03784|SS1G_04537|SS1G_04648|SS1G_04686|SS1G_04877|SS1G_04884|SS1G_04978|SS1G_05145|SS1G_05370|SS1G_05578|SS1G_05582|SS1G_06298|SS1G_08117|SS1G_08355|SS1G_08387|SS1G_08529|SS1G_08554|SS1G_08843|SS1G_08981|SS1G_09377|SS1G_10856|SS1G_10931|SS1G_11113|SS1G_11184|SS1G_11591|SS1G_12381|SS1G_13506|SS1G_13845	http://amigo.geneontology.org/amigo/term/GO:0005215
hydrolase activity, hydrolyzing O-glycosyl compounds	molecular_function	GO:0004553	13	99	2.4809	0.00299	0.27326	SS1G_01229|SS1G_01493|SS1G_02462|SS1G_03540|SS1G_04207|SS1G_06037|SS1G_06401|SS1G_07749|SS1G_09021|SS1G_10048|SS1G_11763|SS1G_12320|SS1G_13824	http://amigo.geneontology.org/amigo/term/GO:0004553
hydrolase activity, acting on glycosyl bonds	molecular_function	GO:0016798	13	103	2.38455	0.00425	0.343596	SS1G_01229|SS1G_01493|SS1G_02462|SS1G_03540|SS1G_04207|SS1G_06037|SS1G_06401|SS1G_07749|SS1G_09021|SS1G_10048|SS1G_11763|SS1G_12320|SS1G_13824	http://amigo.geneontology.org/amigo/term/GO:0016798
inorganic molecular entity transmembrane transporter activity	molecular_function	GO:0015318	12	108	2.09922	0.01607	0.938309	SS1G_01172|SS1G_01492|SS1G_02173|SS1G_04648|SS1G_04686|SS1G_04978|SS1G_05578|SS1G_05582|SS1G_08387|SS1G_08529|SS1G_09377|SS1G_11184	http://amigo.geneontology.org/amigo/term/GO:0015318
ion transmembrane transporter activity	molecular_function	GO:0015075	12	114	1.98874	0.02378	1	SS1G_01172|SS1G_01492|SS1G_02173|SS1G_04648|SS1G_04884|SS1G_04978|SS1G_05578|SS1G_05582|SS1G_06298|SS1G_08387|SS1G_08529|SS1G_09377	http://amigo.geneontology.org/amigo/term/GO:0015075
cation transmembrane transporter activity	molecular_function	GO:0008324	9	82	2.07362	0.03768	1	SS1G_01172|SS1G_01492|SS1G_04648|SS1G_04884|SS1G_05578|SS1G_05582|SS1G_06298|SS1G_08529|SS1G_09377	http://amigo.geneontology.org/amigo/term/GO:0008324
carboxylic ester hydrolase activity羧酸酯水解酶活性	molecular_function	GO:0052689	7	35	3.7786	0.0027	0.27326	SS1G_01277|SS1G_02777|SS1G_03696|SS1G_04030|SS1G_04541|SS1G_13386|SS1G_14146	http://amigo.geneontology.org/amigo/term/GO:0052689
lyase activity	molecular_function	GO:0016829	7	53	2.4953	0.02656	1	SS1G_01976|SS1G_04053|SS1G_04249|SS1G_04563|SS1G_05163|SS1G_05748|SS1G_13865	http://amigo.geneontology.org/amigo/term/GO:0016829
hydrolase activity, acting on carbon-nitrogen (but not peptide) bonds	molecular_function	GO:0016810	6	46	2.4643	0.04109	1	SS1G_01131|SS1G_01487|SS1G_01652|SS1G_04204|SS1G_04898|SS1G_05122	http://amigo.geneontology.org/amigo/term/GO:0016810
pattern binding	molecular_function	GO:0001871	4	7	10.796	0.00029	0.0761975	SS1G_07656|SS1G_09251|SS1G_09392|SS1G_12765	http://amigo.geneontology.org/amigo/term/GO:0001871
polysaccharide binding	molecular_function	GO:0030247	4	7	10.796	0.00029	0.0761975	SS1G_07656|SS1G_09251|SS1G_09392|SS1G_12765	http://amigo.geneontology.org/amigo/term/GO:0030247
transition metal ion transmembrane transporter activity	molecular_function	GO:0046915	4	8	9.44649	0.00056	0.117712	SS1G_01172|SS1G_05578|SS1G_05582|SS1G_08529	http://amigo.geneontology.org/amigo/term/GO:0046915
carbohydrate binding	molecular_function	GO:0030246	4	9	8.39688	0.00096	0.16816	SS1G_07656|SS1G_09251|SS1G_09392|SS1G_12765	http://amigo.geneontology.org/amigo/term/GO:0030246
secondary active transmembrane transporter activity	molecular_function	GO:0015291	4	21	3.59866	0.02692	1	SS1G_04648|SS1G_04686|SS1G_09377|SS1G_11184	http://amigo.geneontology.org/amigo/term/GO:0015291
cellulose binding	molecular_function	GO:0030248	3	6	9.44649	0.00305	0.27326	SS1G_07656|SS1G_09251|SS1G_12765	http://amigo.geneontology.org/amigo/term/GO:0030248
oxidoreductase activity, acting on a sulfur group of donors	molecular_function	GO:0016667	3	12	4.72325	0.02615	1	SS1G_00871|SS1G_07921|SS1G_13940	http://amigo.geneontology.org/amigo/term/GO:0016667
RNA methyltransferase activity	molecular_function	GO:0008173	3	13	4.35992	0.03263	1	SS1G_00022|SS1G_01858|SS1G_13816	http://amigo.geneontology.org/amigo/term/GO:0008173
prenylcysteine oxidase activity	molecular_function	GO:0001735	2	2	18.893	0.00312	0.27326	SS1G_07921|SS1G_13940	http://amigo.geneontology.org/amigo/term/GO:0001735
short-chain carboxylesterase activity	molecular_function	GO:0034338	2	2	18.893	0.00312	0.27326	SS1G_03696|SS1G_04541	http://amigo.geneontology.org/amigo/term/GO:0034338
zinc ion transmembrane transporter activity	molecular_function	GO:0005385	2	3	12.5953	0.00903	0.558266	SS1G_05582|SS1G_08529	http://amigo.geneontology.org/amigo/term/GO:0005385
rRNA (adenine) methyltransferase activity	molecular_function	GO:0016433	2	3	12.5953	0.00903	0.558266	SS1G_00022|SS1G_13816	http://amigo.geneontology.org/amigo/term/GO:0016433
oxidoreductase activity, acting on a sulfur group of donors, oxygen as acceptor	molecular_function	GO:0016670	2	3	12.5953	0.00903	0.558266	SS1G_07921|SS1G_13940	http://amigo.geneontology.org/amigo/term/GO:0016670
divalent inorganic cation transmembrane transporter activity	molecular_function	GO:0072509	2	4	9.44649	0.01739	0.961942	SS1G_05582|SS1G_08529	http://amigo.geneontology.org/amigo/term/GO:0072509
rRNA methyltransferase activity	molecular_function	GO:0008649	2	5	7.5572	0.02792	1	SS1G_00022|SS1G_13816	http://amigo.geneontology.org/amigo/term/GO:0008649
carbon-sulfur lyase activity	molecular_function	GO:0016846	2	5	7.5572	0.02792	1	SS1G_05748|SS1G_13865	http://amigo.geneontology.org/amigo/term/GO:0016846
catalytic activity, acting on a rRNA	molecular_function	GO:0140102	2	5	7.5572	0.02792	1	SS1G_00022|SS1G_13816	http://amigo.geneontology.org/amigo/term/GO:0140102
lysophospholipase activity	molecular_function	GO:0004622	2	6	6.29766	0.04035	1	SS1G_01277|SS1G_04030	http://amigo.geneontology.org/amigo/term/GO:0004622
beta-glucanase activity	molecular_function	GO:0052736	2	6	6.29766	0.04035	1	SS1G_06401|SS1G_10048	http://amigo.geneontology.org/amigo/term/GO:0052736
glucan endo-1,3-beta-glucanase activity, C-3 substituted reducing group	molecular_function	GO:0052861	2	6	6.29766	0.04035	1	SS1G_06401|SS1G_10048	http://amigo.geneontology.org/amigo/term/GO:0052861

## Sheet: Table S5
Table S4 Uniquely up-regulated of SP encoding genes during wheat root colonization in S. sclerotiorum
Geneid	SR_1	SR_2	SR_3	Ss_1	Ss_2	Ss_3	SW_3_1	SW_3_2
SS1G_14441	0.793485	0.64067	0.806363	0.660993	1.03074	0.853773	2.87333	2.31106
SS1G_14321	0.0333815	0	0.0885529	0.303036	0.253636	0.323094	2.6648	4.47843
SS1G_14180	2.2208	2.88793	4.57184	2.02226	2.8922	3.69054	20.5672	16.1366
SS1G_14041	0.456115	0.296566	0.529358	0.402558	0.354437	0.685033	3.56972	3.6787
SS1G_13777	4.00791	4.28641	3.4612	4.29451	4.06206	5.00057	21.9425	25.9366
SS1G_13386	5.28496	23.5107	11.6608	18.8184	18.635	17.7731	96.0189	92.121
SS1G_13240	0.58279	0.880364	1.0589	2.35673	1.40067	2.90429	25.2049	29.8575
SS1G_13255	1.09417	1.00297	0.974292	1.61046	1.36887	1.19515	7.90467	8.33867
SS1G_12889	16.4526	31.7394	40.6316	44.9341	26.7377	49.0113	128.014	141.274
SS1G_12383	1.57367	1.62313	1.72453	2.88518	2.9358	2.2894	11.474	15.0919
SS1G_12609	0.721015	1.52437	1.33682	1.86117	1.01213	1.50595	4.76918	4.84982
SS1G_11768	0.025926	0.0404571	0	0.261507	0.170127	0.224975	1.59281	1.19341
SS1G_11823	1.61718	1.08541	1.06096	0.613888	0.252236	0.470094	1.73518	1.68297
SS1G_11912	3.71891	17.1919	14.6128	12.3805	14.2369	16.5202	136.837	166.384
SS1G_12291	5.69814	13.0771	12.5079	109.694	69.3434	137.329	338.322	372.682
SS1G_12320	0.155512	0.115559	0.108045	0.28384	0.230181	0.378146	1.83433	1.41594
SS1G_11600	0.403279	0.440004	0.721898	0.687876	0.434825	0.610604	2.21704	1.9349
SS1G_10746	16.1244	23.6259	13.6567	12.5155	7.47874	12.2086	63.476	59.5095
SS1G_10796	2.36017	3.46401	12.4881	29.614	70.2156	76.719	470.075	443.098
SS1G_09782	2.01332	2.30395	3.04626	2.64751	3.16765	1.88146	13.4809	9.10033
SS1G_09909	1.13538	0.796596	1.35418	0.722049	0.808567	0.693248	3.38215	2.92254
SS1G_09251	2.16088	1.45704	1.8223	1.73561	1.3544	1.52253	5.32409	8.67471
SS1G_09392	0.258351	0.235172	0.342671	5.98269	3.10061	3.97714	17.5404	18.5879
SS1G_09578	98.5778	129.243	47.3397	46.4476	29.1033	74.1168	554.288	602.948
SS1G_08698	0.219992	0.653892	0.611375	0.612861	0.575264	0.482494	3.36968	3.2024
SS1G_08858	2.34112	1.92576	1.70105	1.83055	2.10599	1.2962	4.119	6.5974
SS1G_08912	95.3178	108.048	86.1422	47.3379	44.5668	50.0778	141.145	129.707
SS1G_09060	1.98181	1.18531	1.91118	60.6893	50.7547	52.6844	330.549	293.223
SS1G_09100	0.07363	0.229796	0.26043	1.13877	1.5512	2.54343	5.77695	8.7339
SS1G_08361	0.650881	0.860753	0.897457	0.934707	0.754393	0.876298	2.45204	2.9427
SS1G_08528	0.0204528	0.340439	0.180854	0.343833	0.706374	0.341309	1.87283	1.9473
SS1G_08529	0.805328	0.327265	0.678733	1.0323	0.712721	0.96593	4.60891	4.28723
SS1G_07571	1.97406	1.54958	1.41232	0.772331	0.656987	0.814577	3.44107	2.88068
SS1G_07579	0.398729	0.251067	0.250515	0.500966	0.391382	0.406235	0.870481	1.36231
SS1G_07639	4.21877	5.90287	4.93057	45.1482	40.4016	37.9731	383.171	530.849
SS1G_07656	1.70813	1.52591	1.74026	0.79904	0.923376	0.9295	2.5865	5.8145
SS1G_07667	37.2813	22.4179	46.2697	714.111	516.151	864.267	2119.02	2315.8
SS1G_07669	42.7135	59.692	93.3851	852.122	711.485	1198.86	2635.58	2227.08
SS1G_07749	0.115563	1.3525	0.0766399	0.135991	0.199559	0.115708	3.18813	1.34124
SS1G_07784	6.52383	11.518	17.8806	11.486	9.53606	14.1844	36.1218	34.8257
SS1G_07015	45.7039	56.4664	32.1468	67.3786	39.8172	54.6776	181.217	207.046
SS1G_07184	23.2378	35.479	24.9343	60.5972	47.0411	48.3493	178.104	183.5
SS1G_07359	1.39271	1.39357	2.62283	67.987	49.8623	95.6326	173.799	212.506
SS1G_07393	27.5313	36.02	40.0166	20.6545	19.7558	20.3545	78.6535	75.64
SS1G_07404	5.94178	11.6522	27.0351	16.2576	36.3403	22.0951	238.018	185.437
SS1G_06590	31.4917	41.9598	31.0808	55.3496	62.5804	44.1248	147.59	164.083
SS1G_06890	5.90008	9.00708	12.6531	3.89146	6.37075	5.86979	35.8794	26.5567
SS1G_05989	6.44262	19.0639	28.7801	69.0102	65.6608	69.2135	326.769	262.367
SS1G_05996	1.59872	1.56389	2.29986	2.23033	2.06026	2.21395	6.05067	6.96577
SS1G_06037	3.12971	3.31943	3.63144	14.7524	18.9923	13.2683	46.0133	45.3245
SS1G_06213	109.109	139.669	146.374	509.813	534.45	526.602	2157.34	2183.86
SS1G_04881	0.733307	1.45309	0.988081	0.774882	0.952744	0.582722	6.50433	8.46279
SS1G_04958	3.90295	2.95088	6.43575	2.87587	3.06043	2.35573	14.7567	11.7479
SS1G_05061	4.8786	6.25457	5.51927	21.8351	24.7683	19.5869	72.6462	77.1592
SS1G_05073	2.05898	1.84258	3.11274	4.82359	3.65494	3.69458	36.3698	36.7229
SS1G_05363	2.21223	1.65541	2.81413	1.95736	1.72913	3.08288	17.344	14.6891
SS1G_05454	0.537495	0.349955	0.695138	1.10397	1.15926	1.19105	3.3281	3.42373
SS1G_04030	26.8702	35.3523	61.1228	25.8893	30.6392	34.6991	264.375	373.943
SS1G_04152	2.05616	5.14671	1.47657	6.55291	7.29929	7.2368	33.1987	32.9268
SS1G_04207	0.462251	4.07253	0.510933	0.650815	0.698455	0.588183	4.21693	2.93254
SS1G_04343	18.169	46.1094	59.8457	32.4779	39.8385	27.8964	160.261	158.19
SS1G_04468	10.7459	15.516	17.4799	22.574	15.9344	16.7613	66.1995	73.3288
SS1G_04541	0.378978	0.750968	0.861716	0.661373	1.14059	0.75891	4.01118	3.99022
SS1G_04662	0.287938	0.52421	0.275828	2.08144	2.46955	1.3454	8.12202	8.27912
SS1G_04725	3.48162	3.06911	3.17454	18.817	17.1788	27.9242	47.3833	43.8582
SS1G_03146	408.509	456.281	259.062	184.48	178.373	244.175	959.634	1019.48
SS1G_03540	6.8146	24.7354	6.09161	7.02372	5.17986	5.19435	19.3538	16.461
SS1G_03618	0.182769	1.87762	0.686861	0.184353	0.126246	0.0457499	2.55687	2.80437
SS1G_03656	1.57137	2.32132	3.41814	1.22572	0.890032	1.80411	4.94384	4.30283
SS1G_03941	1.68625	1.46388	1.79956	26.5099	30.7254	20.0353	61.4168	60.4122
SS1G_02119	2.75485	9.30571	4.05674	3.29166	3.45702	2.28578	8.0143	8.73116
SS1G_02131	0.0688314	0.343712	0.279976	0.555422	0.104598	0.29405	0.980432	0.76908
SS1G_02462	1.59745	7.91102	1.13238	1.08307	1.76912	1.16325	6.41644	7.16784
SS1G_02580	1.05617	1.3185	1.1207	1.06532	1.3618	1.222	3.38904	3.85055
SS1G_02689	24.8071	21.36	25.4497	18.1794	24.7046	26.3254	72.2876	66.329
SS1G_02845	23.6066	26.6561	20.1566	24.7371	31.8135	29.0693	75.133	66.9474
SS1G_02920	20.6005	27.7405	19.7633	36.0757	36.288	33.143	91.0401	91.8286
SS1G_01116	2.53019	2.32756	2.06124	1.2603	1.68297	1.03212	4.91388	5.62246
SS1G_01426	0.242609	0.476739	0.381383	0.308155	0.688937	0.755734	1.28693	1.50598
SS1G_01428	0.443791	0.509446	0.405955	0.504234	0.454529	0.500532	1.25756	1.22822
SS1G_01472	1.09216	3.48892	1.03403	0.726995	0.937277	1.05303	5.2149	3.99304
SS1G_01576	2.13686	1.55611	1.70057	10.8774	8.0959	11.5749	25.6208	34.8891
SS1G_01587	0.424415	0.291408	0.367784	0.348182	0.480781	0.379621	1.24229	0.968468
SS1G_02022	0.319469	0.482699	0.497722	3.29398	3.86696	4.21417	20.1153	19.745
SS1G_00226	5.47444	3.68072	4.59769	2.46756	2.49341	2.90423	11.1228	10.1765
SS1G_00505	2.52687	2.18131	3.0188	7.29681	9.76064	7.93706	37.5607	35.2815
SS1G_00877	5.7097	16.8974	24.805	8.09225	8.05111	6.64406	23.4995	29.0864

## Sheet: Table S6
Table S5 The primers used in this study		Restriction enzyme	Used for
0617-Sma I-Down-F	TAGAACTAGTGGATCCCCCGGGTCAACGAACTCAAAACTACAG	Sma I	gene replacement
0617-Kpn I-Down-R	CTATAGGGCGAATTGGGTACCTGAAGAATACAAAACAATACATAA	KpnI	gene replacement
0617-Not I-Up-F	CTCCACCGCGGTGGCGGCCGCGAGTCTAAGTGTCCGTCCCGTGA	Not I	gene replacement
0617 Sal I-Up-R	TTCAATATCATCTTCTGTCGACAGCAGGAGAGGGGTAAAGGTGTG	Sal I	gene replacement
3809-Sma I-Down-F	TAGAACTAGTGGATCCCCCGGGCTGCCATTCATCTCGTTT	Sma I	gene replacement
3809-Kpn I-Down-R	CTATAGGGCGAATTGGGTACCGTTGCCCTACCCACCTAT	KpnI	gene replacement
3809-Not I-Up-F	CTCCACCGCGGTGGCGGCCGCCGGCTGCCTTTGATGTGA	Not I	gene replacement
3809 Sal I-Up-R	TTCAATATCATCTTCTGTCGACCTCTCGGAAGCAATGAATGA	Sal I	gene replacement
hp-R	AAATTGCCGTCAACCAAGCTC		gene replacement
ph-F	TTTCAGCTTCGATGTAGGAGG		gene replacement
KO 0617Up-F	GCCCGATTAGATGGAAAATGACT		gene replacement
KO 0617-Down-R	CGAGTGATGAGGATGAGTGAAGTATT		gene replacement
KO 3809-Up-F	CGGCTGCCTTTGATGTGA		gene replacement
KO 3809-Down-R	TAGTTTACGAGAAGAACCCAATG		gene replacement
0617-qPCR-F	CAACGGCTATACCTCTAC		qRT-PCR
0617-qPCR-R	ACTTGATCCTTGAACTTCT		qRT-PCR
3809-qPCR-F	CTGTTACGAATCCTTCTG		qRT-PCR
3809-qPCR-R	ACCAATTACTATAAGCCATT		qRT-PCR
Actin-F	GAGCTGTTTTCCCTTCCATTGTC		qRT-PCR
Actin-R	GACGACACCGTGCTCGATTGG		qRT-PCR
TaEF-1a-F	TGGTGTCATCAAGCCTGGTATGGT		qRT-PCR
TaEF-1a-R	ACTCATGGTGCATCTCAACGGACT		qRT-PCR
0617-RTPCR-F	ATCAGCAACTTCAATAGCACACTC		RT-PCR
0617-RTPCR-R	TTCCAGGTGTATAAAGCATCGTAA		RT-PCR
3809-RTPCR-F	CGATTTCTACACCTGGACACGAG		RT-PCR
3809-RTPCR-R	ATCTACGGGTGTGTATTTTTGCG		RT-PCR
C10617F	GCCCGATTAGATGGAAAATGACT		gene complementation
C10617R	CGAGTGATGAGGATGAGTGAAGTATT		gene complementation
C13809F	TGCTTAGGCTTTGAAGACTTAC		gene complementation
C13809R	ACACCAACTTTCTGGACCGA		gene complementation
Co-F	CCCTTATCTGGGAACTACTCAC		gene complementation
Co-R	TAATCCTTCTTTAGGCCTGGTA		gene complementation
